# Supplementary material for: Molecular determinant of substrate binding and specificity of cytochrome P450 2J2
Source: Sci Rep. 2020 Dec 17;10:22267. doi: 10.1038/s41598-020-79284-0 (PMC7746748; doi:10.1038/s41598-020-79284-0)
Supplement: Supplementary file 1 — Supplementary Information 1. [file 41598_2020_79284_MOESM1_ESM.rtf]

REMARK   Homology model of human P450 2J2, by Liang Xu and Liao Y. Chen, 2020. Email: liang.xu.cc@gmail.com
CRYST1   88.426   88.426   88.426  90.00  90.00  90.00 P 1           1
ATOM      1  N   PRO P  44      71.041  32.172  51.278  1.00  0.00      PROA  
ATOM      2  CD  PRO P  44      70.075  33.210  51.651  1.00  0.00      PROA  
ATOM      3  HD1 PRO P  44      69.681  33.774  50.775  1.00  0.00      PROA  
ATOM      4  HD2 PRO P  44      70.575  33.945  52.325  1.00  0.00      PROA  
ATOM      5  CA  PRO P  44      70.406  30.871  51.448  1.00  0.00      PROA  
ATOM      6  HA  PRO P  44      71.009  30.428  52.233  1.00  0.00      PROA  
ATOM      7  CB  PRO P  44      68.952  31.261  51.593  1.00  0.00      PROA  
ATOM      8  HB1 PRO P  44      68.402  30.571  52.259  1.00  0.00      PROA  
ATOM      9  HB2 PRO P  44      68.382  31.487  50.670  1.00  0.00      PROA  
ATOM     10  CG  PRO P  44      68.984  32.542  52.414  1.00  0.00      PROA  
ATOM     11  HG1 PRO P  44      67.969  32.987  52.439  1.00  0.00      PROA  
ATOM     12  HG2 PRO P  44      69.207  32.242  53.459  1.00  0.00      PROA  
ATOM     13  C   PRO P  44      70.641  30.025  50.176  1.00  0.00      PROA  
ATOM     14  O   PRO P  44      71.187  30.659  49.241  1.00  0.00      PROA  
ATOM     15  N   PRO P  45      70.383  28.770  50.122  1.00  0.00      PROA  
ATOM     16  CD  PRO P  45      70.114  27.904  51.297  1.00  0.00      PROA  
ATOM     17  HD1 PRO P  45      69.107  28.045  51.729  1.00  0.00      PROA  
ATOM     18  HD2 PRO P  45      70.934  27.912  52.054  1.00  0.00      PROA  
ATOM     19  CA  PRO P  45      70.293  28.033  48.861  1.00  0.00      PROA  
ATOM     20  HA  PRO P  45      71.309  27.750  48.642  1.00  0.00      PROA  
ATOM     21  CB  PRO P  45      69.521  26.708  49.202  1.00  0.00      PROA  
ATOM     22  HB1 PRO P  45      69.780  25.874  48.514  1.00  0.00      PROA  
ATOM     23  HB2 PRO P  45      68.414  26.817  49.274  1.00  0.00      PROA  
ATOM     24  CG  PRO P  45      69.912  26.516  50.691  1.00  0.00      PROA  
ATOM     25  HG1 PRO P  45      69.125  26.028  51.294  1.00  0.00      PROA  
ATOM     26  HG2 PRO P  45      70.767  25.815  50.764  1.00  0.00      PROA  
ATOM     27  C   PRO P  45      69.745  28.659  47.603  1.00  0.00      PROA  
ATOM     28  O   PRO P  45      68.569  29.066  47.598  1.00  0.00      PROA  
ATOM     29  N   GLY P  46      70.621  28.726  46.563  1.00  0.00      PROA  
ATOM     30  HN  GLY P  46      71.561  28.400  46.569  1.00  0.00      PROA  
ATOM     31  CA  GLY P  46      70.243  29.160  45.178  1.00  0.00      PROA  
ATOM     32  HA1 GLY P  46      70.821  30.054  45.033  1.00  0.00      PROA  
ATOM     33  HA2 GLY P  46      69.164  29.257  45.134  1.00  0.00      PROA  
ATOM     34  C   GLY P  46      70.717  28.142  44.188  1.00  0.00      PROA  
ATOM     35  O   GLY P  46      71.638  27.414  44.506  1.00  0.00      PROA  
ATOM     36  N   PRO P  47      70.114  28.062  42.932  1.00  0.00      PROA  
ATOM     37  CD  PRO P  47      68.873  28.725  42.549  1.00  0.00      PROA  
ATOM     38  HD1 PRO P  47      68.693  29.746  42.946  1.00  0.00      PROA  
ATOM     39  HD2 PRO P  47      68.089  27.970  42.783  1.00  0.00      PROA  
ATOM     40  CA  PRO P  47      70.905  27.540  41.800  1.00  0.00      PROA  
ATOM     41  HA  PRO P  47      71.069  26.497  42.029  1.00  0.00      PROA  
ATOM     42  CB  PRO P  47      69.940  27.664  40.597  1.00  0.00      PROA  
ATOM     43  HB1 PRO P  47      69.395  26.710  40.471  1.00  0.00      PROA  
ATOM     44  HB2 PRO P  47      70.435  27.839  39.617  1.00  0.00      PROA  
ATOM     45  CG  PRO P  47      69.054  28.811  41.076  1.00  0.00      PROA  
ATOM     46  HG1 PRO P  47      69.643  29.709  40.766  1.00  0.00      PROA  
ATOM     47  HG2 PRO P  47      68.106  28.801  40.494  1.00  0.00      PROA  
ATOM     48  C   PRO P  47      72.267  28.223  41.629  1.00  0.00      PROA  
ATOM     49  O   PRO P  47      72.526  29.358  42.113  1.00  0.00      PROA  
ATOM     50  N   TRP P  48      73.097  27.660  40.765  1.00  0.00      PROA  
ATOM     51  HN  TRP P  48      72.823  26.837  40.271  1.00  0.00      PROA  
ATOM     52  CA  TRP P  48      74.321  28.258  40.307  1.00  0.00      PROA  
ATOM     53  HA  TRP P  48      74.720  28.695  41.204  1.00  0.00      PROA  
ATOM     54  CB  TRP P  48      75.323  27.247  39.696  1.00  0.00      PROA  
ATOM     55  HB1 TRP P  48      74.710  26.796  38.887  1.00  0.00      PROA  
ATOM     56  HB2 TRP P  48      75.664  26.512  40.460  1.00  0.00      PROA  
ATOM     57  CG  TRP P  48      76.507  27.754  38.946  1.00  0.00      PROA  
ATOM     58  CD1 TRP P  48      77.847  27.674  39.307  1.00  0.00      PROA  
ATOM     59  HD1 TRP P  48      78.260  27.278  40.221  1.00  0.00      PROA  
ATOM     60  NE1 TRP P  48      78.680  28.010  38.315  1.00  0.00      PROA  
ATOM     61  HE1 TRP P  48      79.659  28.024  38.337  1.00  0.00      PROA  
ATOM     62  CE2 TRP P  48      77.956  28.577  37.358  1.00  0.00      PROA  
ATOM     63  CD2 TRP P  48      76.541  28.377  37.658  1.00  0.00      PROA  
ATOM     64  CE3 TRP P  48      75.609  28.757  36.715  1.00  0.00      PROA  
ATOM     65  HE3 TRP P  48      74.549  28.595  36.897  1.00  0.00      PROA  
ATOM     66  CZ3 TRP P  48      76.074  29.459  35.578  1.00  0.00      PROA  
ATOM     67  HZ3 TRP P  48      75.418  29.659  34.749  1.00  0.00      PROA  
ATOM     68  CZ2 TRP P  48      78.338  29.187  36.212  1.00  0.00      PROA  
ATOM     69  HZ2 TRP P  48      79.366  29.482  36.034  1.00  0.00      PROA  
ATOM     70  CH2 TRP P  48      77.394  29.666  35.312  1.00  0.00      PROA  
ATOM     71  HH2 TRP P  48      77.780  30.275  34.508  1.00  0.00      PROA  
ATOM     72  C   TRP P  48      74.068  29.565  39.538  1.00  0.00      PROA  
ATOM     73  O   TRP P  48      73.035  29.771  38.919  1.00  0.00      PROA  
ATOM     74  N   ARG P  49      75.010  30.513  39.606  1.00  0.00      PROA  
ATOM     75  HN  ARG P  49      75.792  30.446  40.215  1.00  0.00      PROA  
ATOM     76  CA  ARG P  49      74.723  31.789  38.868  1.00  0.00      PROA  
ATOM     77  HA  ARG P  49      74.002  31.590  38.093  1.00  0.00      PROA  
ATOM     78  CB  ARG P  49      74.264  32.916  39.826  1.00  0.00      PROA  
ATOM     79  HB1 ARG P  49      73.219  32.582  40.009  1.00  0.00      PROA  
ATOM     80  HB2 ARG P  49      74.131  33.920  39.364  1.00  0.00      PROA  
ATOM     81  CG  ARG P  49      74.979  33.107  41.193  1.00  0.00      PROA  
ATOM     82  HG1 ARG P  49      74.883  32.159  41.750  1.00  0.00      PROA  
ATOM     83  HG2 ARG P  49      74.436  33.879  41.780  1.00  0.00      PROA  
ATOM     84  CD  ARG P  49      76.441  33.511  41.088  1.00  0.00      PROA  
ATOM     85  HD1 ARG P  49      77.150  32.942  40.463  1.00  0.00      PROA  
ATOM     86  HD2 ARG P  49      76.903  33.369  42.090  1.00  0.00      PROA  
ATOM     87  NE  ARG P  49      76.382  34.900  40.686  1.00  0.00      PROA  
ATOM     88  HE  ARG P  49      75.503  35.382  40.726  1.00  0.00      PROA  
ATOM     89  CZ  ARG P  49      77.406  35.752  40.585  1.00  0.00      PROA  
ATOM     90  NH1 ARG P  49      78.702  35.401  40.649  1.00  0.00      PROA  
ATOM     91 HH11 ARG P  49      79.025  34.450  40.695  1.00  0.00      PROA  
ATOM     92 HH12 ARG P  49      79.378  36.133  40.633  1.00  0.00      PROA  
ATOM     93  NH2 ARG P  49      77.238  37.068  40.509  1.00  0.00      PROA  
ATOM     94 HH21 ARG P  49      76.346  37.410  40.816  1.00  0.00      PROA  
ATOM     95 HH22 ARG P  49      77.977  37.729  40.630  1.00  0.00      PROA  
ATOM     96  C   ARG P  49      75.902  32.201  38.047  1.00  0.00      PROA  
ATOM     97  O   ARG P  49      76.990  31.811  38.222  1.00  0.00      PROA  
ATOM     98  N   LEU P  50      75.654  33.056  36.967  1.00  0.00      PROA  
ATOM     99  HN  LEU P  50      74.689  33.262  36.827  1.00  0.00      PROA  
ATOM    100  CA  LEU P  50      76.663  33.760  36.168  1.00  0.00      PROA  
ATOM    101  HA  LEU P  50      77.436  33.066  35.874  1.00  0.00      PROA  
ATOM    102  CB  LEU P  50      76.128  34.419  34.892  1.00  0.00      PROA  
ATOM    103  HB1 LEU P  50      76.907  34.911  34.267  1.00  0.00      PROA  
ATOM    104  HB2 LEU P  50      75.454  35.258  35.191  1.00  0.00      PROA  
ATOM    105  CG  LEU P  50      75.256  33.531  33.991  1.00  0.00      PROA  
ATOM    106  HG  LEU P  50      74.554  32.986  34.662  1.00  0.00      PROA  
ATOM    107  CD1 LEU P  50      74.419  34.375  32.933  1.00  0.00      PROA  
ATOM    108 HD11 LEU P  50      73.888  33.571  32.377  1.00  0.00      PROA  
ATOM    109 HD12 LEU P  50      75.100  35.004  32.339  1.00  0.00      PROA  
ATOM    110 HD13 LEU P  50      73.648  35.045  33.387  1.00  0.00      PROA  
ATOM    111  CD2 LEU P  50      76.222  32.627  33.262  1.00  0.00      PROA  
ATOM    112 HD21 LEU P  50      76.869  33.193  32.568  1.00  0.00      PROA  
ATOM    113 HD22 LEU P  50      75.673  31.941  32.576  1.00  0.00      PROA  
ATOM    114 HD23 LEU P  50      76.876  32.094  33.981  1.00  0.00      PROA  
ATOM    115  C   LEU P  50      77.218  34.998  36.954  1.00  0.00      PROA  
ATOM    116  O   LEU P  50      76.528  35.633  37.738  1.00  0.00      PROA  
ATOM    117  N   PRO P  51      78.491  35.501  36.670  1.00  0.00      PROA  
ATOM    118  CD  PRO P  51      79.435  34.732  35.837  1.00  0.00      PROA  
ATOM    119  HD1 PRO P  51      79.276  34.760  34.732  1.00  0.00      PROA  
ATOM    120  HD2 PRO P  51      79.552  33.631  35.969  1.00  0.00      PROA  
ATOM    121  CA  PRO P  51      78.984  36.825  37.028  1.00  0.00      PROA  
ATOM    122  HA  PRO P  51      79.137  36.987  38.082  1.00  0.00      PROA  
ATOM    123  CB  PRO P  51      80.254  36.912  36.246  1.00  0.00      PROA  
ATOM    124  HB1 PRO P  51      81.010  37.501  36.812  1.00  0.00      PROA  
ATOM    125  HB2 PRO P  51      80.012  37.298  35.236  1.00  0.00      PROA  
ATOM    126  CG  PRO P  51      80.736  35.500  36.056  1.00  0.00      PROA  
ATOM    127  HG1 PRO P  51      81.532  35.524  35.282  1.00  0.00      PROA  
ATOM    128  HG2 PRO P  51      81.178  35.265  37.047  1.00  0.00      PROA  
ATOM    129  C   PRO P  51      78.048  37.929  36.594  1.00  0.00      PROA  
ATOM    130  O   PRO P  51      77.855  37.995  35.397  1.00  0.00      PROA  
ATOM    131  N   PHE P  52      77.490  38.668  37.494  1.00  0.00      PROA  
ATOM    132  HN  PHE P  52      77.663  38.487  38.458  1.00  0.00      PROA  
ATOM    133  CA  PHE P  52      76.677  39.880  37.152  1.00  0.00      PROA  
ATOM    134  HA  PHE P  52      76.528  40.450  38.056  1.00  0.00      PROA  
ATOM    135  CB  PHE P  52      77.358  40.880  36.217  1.00  0.00      PROA  
ATOM    136  HB1 PHE P  52      76.749  41.810  36.149  1.00  0.00      PROA  
ATOM    137  HB2 PHE P  52      77.499  40.463  35.190  1.00  0.00      PROA  
ATOM    138  CG  PHE P  52      78.709  41.394  36.873  1.00  0.00      PROA  
ATOM    139  CD1 PHE P  52      78.679  42.103  38.152  1.00  0.00      PROA  
ATOM    140  HD1 PHE P  52      77.700  42.333  38.547  1.00  0.00      PROA  
ATOM    141  CE1 PHE P  52      79.870  42.545  38.736  1.00  0.00      PROA  
ATOM    142  HE1 PHE P  52      79.690  43.182  39.583  1.00  0.00      PROA  
ATOM    143  CZ  PHE P  52      81.080  42.110  38.122  1.00  0.00      PROA  
ATOM    144  HZ  PHE P  52      81.950  42.383  38.693  1.00  0.00      PROA  
ATOM    145  CD2 PHE P  52      79.883  41.041  36.300  1.00  0.00      PROA  
ATOM    146  HD2 PHE P  52      79.856  40.315  35.491  1.00  0.00      PROA  
ATOM    147  CE2 PHE P  52      81.085  41.337  36.932  1.00  0.00      PROA  
ATOM    148  HE2 PHE P  52      81.995  40.991  36.471  1.00  0.00      PROA  
ATOM    149  C   PHE P  52      75.204  39.681  36.685  1.00  0.00      PROA  
ATOM    150  O   PHE P  52      74.255  40.326  37.117  1.00  0.00      PROA  
ATOM    151  N   LEU P  53      75.026  38.736  35.781  1.00  0.00      PROA  
ATOM    152  HN  LEU P  53      75.779  38.234  35.384  1.00  0.00      PROA  
ATOM    153  CA  LEU P  53      73.688  38.590  35.130  1.00  0.00      PROA  
ATOM    154  HA  LEU P  53      73.143  39.504  35.327  1.00  0.00      PROA  
ATOM    155  CB  LEU P  53      73.887  38.152  33.720  1.00  0.00      PROA  
ATOM    156  HB1 LEU P  53      72.897  38.094  33.219  1.00  0.00      PROA  
ATOM    157  HB2 LEU P  53      74.360  37.166  33.536  1.00  0.00      PROA  
ATOM    158  CG  LEU P  53      74.826  39.079  32.860  1.00  0.00      PROA  
ATOM    159  HG  LEU P  53      75.869  38.979  33.235  1.00  0.00      PROA  
ATOM    160  CD1 LEU P  53      74.924  38.452  31.448  1.00  0.00      PROA  
ATOM    161 HD11 LEU P  53      73.986  38.378  30.865  1.00  0.00      PROA  
ATOM    162 HD12 LEU P  53      75.326  37.414  31.386  1.00  0.00      PROA  
ATOM    163 HD13 LEU P  53      75.643  39.064  30.848  1.00  0.00      PROA  
ATOM    164  CD2 LEU P  53      74.376  40.499  33.021  1.00  0.00      PROA  
ATOM    165 HD21 LEU P  53      74.578  40.879  34.051  1.00  0.00      PROA  
ATOM    166 HD22 LEU P  53      73.271  40.595  32.978  1.00  0.00      PROA  
ATOM    167 HD23 LEU P  53      74.814  41.188  32.271  1.00  0.00      PROA  
ATOM    168  C   LEU P  53      72.830  37.548  35.876  1.00  0.00      PROA  
ATOM    169  O   LEU P  53      71.751  37.074  35.428  1.00  0.00      PROA  
ATOM    170  N   GLY P  54      73.355  37.049  36.995  1.00  0.00      PROA  
ATOM    171  HN  GLY P  54      74.207  37.461  37.293  1.00  0.00      PROA  
ATOM    172  CA  GLY P  54      72.693  36.178  37.984  1.00  0.00      PROA  
ATOM    173  HA1 GLY P  54      71.884  36.788  38.363  1.00  0.00      PROA  
ATOM    174  HA2 GLY P  54      73.367  36.049  38.827  1.00  0.00      PROA  
ATOM    175  C   GLY P  54      72.114  34.878  37.540  1.00  0.00      PROA  
ATOM    176  O   GLY P  54      72.794  34.126  36.910  1.00  0.00      PROA  
ATOM    177  N   ASN P  55      70.812  34.636  37.775  1.00  0.00      PROA  
ATOM    178  HN  ASN P  55      70.304  35.285  38.338  1.00  0.00      PROA  
ATOM    179  CA  ASN P  55      69.897  33.671  37.174  1.00  0.00      PROA  
ATOM    180  HA  ASN P  55      70.369  32.843  36.655  1.00  0.00      PROA  
ATOM    181  CB  ASN P  55      68.990  33.057  38.333  1.00  0.00      PROA  
ATOM    182  HB1 ASN P  55      68.340  32.275  37.868  1.00  0.00      PROA  
ATOM    183  HB2 ASN P  55      68.403  33.869  38.807  1.00  0.00      PROA  
ATOM    184  CG  ASN P  55      69.900  32.447  39.369  1.00  0.00      PROA  
ATOM    185  OD1 ASN P  55      69.828  32.741  40.575  1.00  0.00      PROA  
ATOM    186  ND2 ASN P  55      70.702  31.432  38.918  1.00  0.00      PROA  
ATOM    187 HD21 ASN P  55      71.020  31.166  38.013  1.00  0.00      PROA  
ATOM    188 HD22 ASN P  55      71.354  31.048  39.578  1.00  0.00      PROA  
ATOM    189  C   ASN P  55      68.955  34.339  36.227  1.00  0.00      PROA  
ATOM    190  O   ASN P  55      68.177  33.734  35.548  1.00  0.00      PROA  
ATOM    191  N   PHE P  56      69.059  35.667  36.101  1.00  0.00      PROA  
ATOM    192  HN  PHE P  56      69.845  36.150  36.486  1.00  0.00      PROA  
ATOM    193  CA  PHE P  56      68.172  36.428  35.259  1.00  0.00      PROA  
ATOM    194  HA  PHE P  56      67.147  36.098  35.396  1.00  0.00      PROA  
ATOM    195  CB  PHE P  56      68.220  37.946  35.725  1.00  0.00      PROA  
ATOM    196  HB1 PHE P  56      69.276  38.249  35.558  1.00  0.00      PROA  
ATOM    197  HB2 PHE P  56      67.916  37.944  36.790  1.00  0.00      PROA  
ATOM    198  CG  PHE P  56      67.409  38.948  34.984  1.00  0.00      PROA  
ATOM    199  CD1 PHE P  56      66.143  39.233  35.454  1.00  0.00      PROA  
ATOM    200  HD1 PHE P  56      65.777  38.793  36.367  1.00  0.00      PROA  
ATOM    201  CE1 PHE P  56      65.394  40.348  34.974  1.00  0.00      PROA  
ATOM    202  HE1 PHE P  56      64.514  40.570  35.564  1.00  0.00      PROA  
ATOM    203  CZ  PHE P  56      65.924  41.125  33.961  1.00  0.00      PROA  
ATOM    204  HZ  PHE P  56      65.482  42.051  33.621  1.00  0.00      PROA  
ATOM    205  CD2 PHE P  56      67.837  39.643  33.830  1.00  0.00      PROA  
ATOM    206  HD2 PHE P  56      68.793  39.429  33.380  1.00  0.00      PROA  
ATOM    207  CE2 PHE P  56      67.081  40.741  33.359  1.00  0.00      PROA  
ATOM    208  HE2 PHE P  56      67.488  41.344  32.558  1.00  0.00      PROA  
ATOM    209  C   PHE P  56      68.415  36.167  33.740  1.00  0.00      PROA  
ATOM    210  O   PHE P  56      67.489  36.150  32.980  1.00  0.00      PROA  
ATOM    211  N   PHE P  57      69.675  35.858  33.313  1.00  0.00      PROA  
ATOM    212  HN  PHE P  57      70.354  35.927  34.035  1.00  0.00      PROA  
ATOM    213  CA  PHE P  57      69.865  35.324  31.985  1.00  0.00      PROA  
ATOM    214  HA  PHE P  57      69.059  35.642  31.337  1.00  0.00      PROA  
ATOM    215  CB  PHE P  57      71.114  35.981  31.273  1.00  0.00      PROA  
ATOM    216  HB1 PHE P  57      71.238  35.362  30.349  1.00  0.00      PROA  
ATOM    217  HB2 PHE P  57      71.956  35.876  31.990  1.00  0.00      PROA  
ATOM    218  CG  PHE P  57      70.860  37.384  30.823  1.00  0.00      PROA  
ATOM    219  CD1 PHE P  57      70.724  38.488  31.704  1.00  0.00      PROA  
ATOM    220  HD1 PHE P  57      70.753  38.255  32.759  1.00  0.00      PROA  
ATOM    221  CE1 PHE P  57      70.657  39.813  31.220  1.00  0.00      PROA  
ATOM    222  HE1 PHE P  57      70.541  40.609  31.942  1.00  0.00      PROA  
ATOM    223  CZ  PHE P  57      70.820  40.067  29.874  1.00  0.00      PROA  
ATOM    224  HZ  PHE P  57      70.869  41.091  29.539  1.00  0.00      PROA  
ATOM    225  CD2 PHE P  57      70.709  37.672  29.466  1.00  0.00      PROA  
ATOM    226  HD2 PHE P  57      70.811  36.856  28.764  1.00  0.00      PROA  
ATOM    227  CE2 PHE P  57      70.699  39.037  28.987  1.00  0.00      PROA  
ATOM    228  HE2 PHE P  57      70.649  39.240  27.928  1.00  0.00      PROA  
ATOM    229  C   PHE P  57      69.930  33.797  31.949  1.00  0.00      PROA  
ATOM    230  O   PHE P  57      70.270  33.174  30.951  1.00  0.00      PROA  
ATOM    231  N   LEU P  58      69.560  33.069  32.995  1.00  0.00      PROA  
ATOM    232  HN  LEU P  58      69.086  33.519  33.747  1.00  0.00      PROA  
ATOM    233  CA  LEU P  58      69.896  31.685  33.157  1.00  0.00      PROA  
ATOM    234  HA  LEU P  58      70.455  31.272  32.332  1.00  0.00      PROA  
ATOM    235  CB  LEU P  58      70.782  31.599  34.464  1.00  0.00      PROA  
ATOM    236  HB1 LEU P  58      70.149  31.435  35.364  1.00  0.00      PROA  
ATOM    237  HB2 LEU P  58      71.315  32.570  34.500  1.00  0.00      PROA  
ATOM    238  CG  LEU P  58      71.836  30.500  34.517  1.00  0.00      PROA  
ATOM    239  HG  LEU P  58      71.345  29.503  34.599  1.00  0.00      PROA  
ATOM    240  CD1 LEU P  58      72.774  30.365  33.207  1.00  0.00      PROA  
ATOM    241 HD11 LEU P  58      72.175  30.130  32.297  1.00  0.00      PROA  
ATOM    242 HD12 LEU P  58      73.592  29.651  33.408  1.00  0.00      PROA  
ATOM    243 HD13 LEU P  58      73.157  31.403  33.055  1.00  0.00      PROA  
ATOM    244  CD2 LEU P  58      72.608  30.713  35.763  1.00  0.00      PROA  
ATOM    245 HD21 LEU P  58      72.042  30.910  36.694  1.00  0.00      PROA  
ATOM    246 HD22 LEU P  58      73.331  31.545  35.629  1.00  0.00      PROA  
ATOM    247 HD23 LEU P  58      73.180  29.804  36.072  1.00  0.00      PROA  
ATOM    248  C   LEU P  58      68.663  30.859  33.377  1.00  0.00      PROA  
ATOM    249  O   LEU P  58      68.624  29.648  33.229  1.00  0.00      PROA  
ATOM    250  N   VAL P  59      67.511  31.479  33.660  1.00  0.00      PROA  
ATOM    251  HN  VAL P  59      67.558  32.465  33.818  1.00  0.00      PROA  
ATOM    252  CA  VAL P  59      66.339  30.879  33.856  1.00  0.00      PROA  
ATOM    253  HA  VAL P  59      66.309  30.067  33.155  1.00  0.00      PROA  
ATOM    254  CB  VAL P  59      66.074  30.408  35.306  1.00  0.00      PROA  
ATOM    255  HB  VAL P  59      66.866  29.701  35.639  1.00  0.00      PROA  
ATOM    256  CG1 VAL P  59      65.960  31.452  36.388  1.00  0.00      PROA  
ATOM    257 HG11 VAL P  59      66.870  32.099  36.358  1.00  0.00      PROA  
ATOM    258 HG12 VAL P  59      65.889  30.996  37.397  1.00  0.00      PROA  
ATOM    259 HG13 VAL P  59      65.085  32.120  36.215  1.00  0.00      PROA  
ATOM    260  CG2 VAL P  59      64.724  29.585  35.267  1.00  0.00      PROA  
ATOM    261 HG21 VAL P  59      64.682  28.982  34.341  1.00  0.00      PROA  
ATOM    262 HG22 VAL P  59      63.864  30.288  35.218  1.00  0.00      PROA  
ATOM    263 HG23 VAL P  59      64.515  28.991  36.185  1.00  0.00      PROA  
ATOM    264  C   VAL P  59      65.250  31.918  33.505  1.00  0.00      PROA  
ATOM    265  O   VAL P  59      65.463  33.095  33.604  1.00  0.00      PROA  
ATOM    266  N   ASP P  60      64.142  31.497  32.886  1.00  0.00      PROA  
ATOM    267  HN  ASP P  60      64.055  30.553  32.573  1.00  0.00      PROA  
ATOM    268  CA  ASP P  60      63.171  32.413  32.365  1.00  0.00      PROA  
ATOM    269  HA  ASP P  60      63.787  33.229  32.008  1.00  0.00      PROA  
ATOM    270  CB  ASP P  60      62.303  31.846  31.261  1.00  0.00      PROA  
ATOM    271  HB1 ASP P  60      61.468  32.562  31.049  1.00  0.00      PROA  
ATOM    272  HB2 ASP P  60      61.888  30.897  31.649  1.00  0.00      PROA  
ATOM    273  CG  ASP P  60      63.054  31.619  30.046  1.00  0.00      PROA  
ATOM    274  OD1 ASP P  60      62.456  31.003  29.093  1.00  0.00      PROA  
ATOM    275  OD2 ASP P  60      64.282  31.903  30.016  1.00  0.00      PROA  
ATOM    276  C   ASP P  60      62.277  33.035  33.496  1.00  0.00      PROA  
ATOM    277  O   ASP P  60      61.816  32.426  34.451  1.00  0.00      PROA  
ATOM    278  N   PHE P  61      61.868  34.359  33.349  1.00  0.00      PROA  
ATOM    279  HN  PHE P  61      62.251  34.949  32.641  1.00  0.00      PROA  
ATOM    280  CA  PHE P  61      60.917  35.061  34.116  1.00  0.00      PROA  
ATOM    281  HA  PHE P  61      61.220  35.109  35.154  1.00  0.00      PROA  
ATOM    282  CB  PHE P  61      60.843  36.533  33.542  1.00  0.00      PROA  
ATOM    283  HB1 PHE P  61      60.093  36.594  32.719  1.00  0.00      PROA  
ATOM    284  HB2 PHE P  61      61.856  36.920  33.299  1.00  0.00      PROA  
ATOM    285  CG  PHE P  61      60.257  37.483  34.571  1.00  0.00      PROA  
ATOM    286  CD1 PHE P  61      58.936  37.981  34.337  1.00  0.00      PROA  
ATOM    287  HD1 PHE P  61      58.429  37.649  33.446  1.00  0.00      PROA  
ATOM    288  CE1 PHE P  61      58.364  38.878  35.232  1.00  0.00      PROA  
ATOM    289  HE1 PHE P  61      57.469  39.406  34.916  1.00  0.00      PROA  
ATOM    290  CZ  PHE P  61      59.145  39.304  36.277  1.00  0.00      PROA  
ATOM    291  HZ  PHE P  61      58.787  40.119  36.877  1.00  0.00      PROA  
ATOM    292  CD2 PHE P  61      60.998  37.872  35.675  1.00  0.00      PROA  
ATOM    293  HD2 PHE P  61      61.982  37.453  35.879  1.00  0.00      PROA  
ATOM    294  CE2 PHE P  61      60.423  38.748  36.572  1.00  0.00      PROA  
ATOM    295  HE2 PHE P  61      61.038  39.096  37.391  1.00  0.00      PROA  
ATOM    296  C   PHE P  61      59.547  34.370  34.061  1.00  0.00      PROA  
ATOM    297  O   PHE P  61      59.036  33.821  35.024  1.00  0.00      PROA  
ATOM    298  N   GLU P  62      58.968  34.071  32.862  1.00  0.00      PROA  
ATOM    299  HN  GLU P  62      59.376  34.428  32.026  1.00  0.00      PROA  
ATOM    300  CA  GLU P  62      57.820  33.247  32.697  1.00  0.00      PROA  
ATOM    301  HA  GLU P  62      57.025  33.858  33.111  1.00  0.00      PROA  
ATOM    302  CB  GLU P  62      57.646  33.144  31.149  1.00  0.00      PROA  
ATOM    303  HB1 GLU P  62      58.605  32.728  30.772  1.00  0.00      PROA  
ATOM    304  HB2 GLU P  62      57.561  34.199  30.819  1.00  0.00      PROA  
ATOM    305  CG  GLU P  62      56.596  32.139  30.621  1.00  0.00      PROA  
ATOM    306  HG1 GLU P  62      55.567  32.243  31.012  1.00  0.00      PROA  
ATOM    307  HG2 GLU P  62      56.915  31.131  30.962  1.00  0.00      PROA  
ATOM    308  CD  GLU P  62      56.613  32.198  29.067  1.00  0.00      PROA  
ATOM    309  OE1 GLU P  62      57.651  32.164  28.431  1.00  0.00      PROA  
ATOM    310  OE2 GLU P  62      55.526  32.420  28.459  1.00  0.00      PROA  
ATOM    311  C   GLU P  62      57.838  31.907  33.457  1.00  0.00      PROA  
ATOM    312  O   GLU P  62      56.907  31.651  34.257  1.00  0.00      PROA  
ATOM    313  N   GLN P  63      58.857  31.050  33.105  1.00  0.00      PROA  
ATOM    314  HN  GLN P  63      59.516  31.350  32.413  1.00  0.00      PROA  
ATOM    315  CA  GLN P  63      59.087  29.799  33.803  1.00  0.00      PROA  
ATOM    316  HA  GLN P  63      58.162  29.256  33.701  1.00  0.00      PROA  
ATOM    317  CB  GLN P  63      60.202  29.073  33.114  1.00  0.00      PROA  
ATOM    318  HB1 GLN P  63      60.532  28.266  33.799  1.00  0.00      PROA  
ATOM    319  HB2 GLN P  63      61.111  29.706  33.193  1.00  0.00      PROA  
ATOM    320  CG  GLN P  63      59.849  28.595  31.742  1.00  0.00      PROA  
ATOM    321  HG1 GLN P  63      60.725  28.083  31.303  1.00  0.00      PROA  
ATOM    322  HG2 GLN P  63      59.724  29.455  31.059  1.00  0.00      PROA  
ATOM    323  CD  GLN P  63      58.560  27.746  31.607  1.00  0.00      PROA  
ATOM    324  OE1 GLN P  63      57.632  27.993  30.868  1.00  0.00      PROA  
ATOM    325  NE2 GLN P  63      58.471  26.630  32.326  1.00  0.00      PROA  
ATOM    326 HE21 GLN P  63      58.992  26.560  33.168  1.00  0.00      PROA  
ATOM    327 HE22 GLN P  63      57.703  25.987  32.286  1.00  0.00      PROA  
ATOM    328  C   GLN P  63      59.245  29.913  35.248  1.00  0.00      PROA  
ATOM    329  O   GLN P  63      58.654  29.033  35.909  1.00  0.00      PROA  
ATOM    330  N   SER P  64      59.970  30.898  35.814  1.00  0.00      PROA  
ATOM    331  HN  SER P  64      60.497  31.565  35.292  1.00  0.00      PROA  
ATOM    332  CA  SER P  64      60.285  30.851  37.228  1.00  0.00      PROA  
ATOM    333  HA  SER P  64      60.787  29.937  37.498  1.00  0.00      PROA  
ATOM    334  CB  SER P  64      61.319  31.868  37.653  1.00  0.00      PROA  
ATOM    335  HB1 SER P  64      62.296  31.679  37.154  1.00  0.00      PROA  
ATOM    336  HB2 SER P  64      61.396  31.697  38.746  1.00  0.00      PROA  
ATOM    337  OG  SER P  64      60.914  33.186  37.427  1.00  0.00      PROA  
ATOM    338  HG1 SER P  64      60.847  33.236  36.475  1.00  0.00      PROA  
ATOM    339  C   SER P  64      59.054  31.051  38.151  1.00  0.00      PROA  
ATOM    340  O   SER P  64      58.986  30.475  39.185  1.00  0.00      PROA  
ATOM    341  N   HIS P  65      58.135  32.001  37.664  1.00  0.00      PROA  
ATOM    342  HN  HIS P  65      58.336  32.518  36.843  1.00  0.00      PROA  
ATOM    343  CA  HIS P  65      56.904  32.339  38.396  1.00  0.00      PROA  
ATOM    344  HA  HIS P  65      57.054  32.660  39.410  1.00  0.00      PROA  
ATOM    345  CB  HIS P  65      56.165  33.465  37.717  1.00  0.00      PROA  
ATOM    346  HB1 HIS P  65      55.204  33.613  38.243  1.00  0.00      PROA  
ATOM    347  HB2 HIS P  65      56.090  33.244  36.631  1.00  0.00      PROA  
ATOM    348  ND1 HIS P  65      57.899  35.224  37.050  1.00  0.00      PROA  
ATOM    349  HD1 HIS P  65      58.232  34.777  36.222  1.00  0.00      PROA  
ATOM    350  CG  HIS P  65      56.914  34.757  37.865  1.00  0.00      PROA  
ATOM    351  CE1 HIS P  65      58.424  36.353  37.675  1.00  0.00      PROA  
ATOM    352  HE1 HIS P  65      59.222  36.942  37.227  1.00  0.00      PROA  
ATOM    353  NE2 HIS P  65      57.758  36.606  38.797  1.00  0.00      PROA  
ATOM    354  CD2 HIS P  65      56.869  35.610  38.883  1.00  0.00      PROA  
ATOM    355  HD2 HIS P  65      56.327  35.584  39.818  1.00  0.00      PROA  
ATOM    356  C   HIS P  65      55.980  31.081  38.480  1.00  0.00      PROA  
ATOM    357  O   HIS P  65      55.297  30.952  39.476  1.00  0.00      PROA  
ATOM    358  N   LEU P  66      55.903  30.331  37.362  1.00  0.00      PROA  
ATOM    359  HN  LEU P  66      56.279  30.675  36.501  1.00  0.00      PROA  
ATOM    360  CA  LEU P  66      55.220  29.071  37.189  1.00  0.00      PROA  
ATOM    361  HA  LEU P  66      54.210  29.257  37.500  1.00  0.00      PROA  
ATOM    362  CB  LEU P  66      55.328  28.633  35.736  1.00  0.00      PROA  
ATOM    363  HB1 LEU P  66      56.427  28.549  35.570  1.00  0.00      PROA  
ATOM    364  HB2 LEU P  66      54.830  29.415  35.106  1.00  0.00      PROA  
ATOM    365  CG  LEU P  66      54.706  27.285  35.373  1.00  0.00      PROA  
ATOM    366  HG  LEU P  66      55.084  26.486  36.040  1.00  0.00      PROA  
ATOM    367  CD1 LEU P  66      53.187  27.401  35.379  1.00  0.00      PROA  
ATOM    368 HD11 LEU P  66      52.857  27.852  36.332  1.00  0.00      PROA  
ATOM    369 HD12 LEU P  66      52.675  26.417  35.311  1.00  0.00      PROA  
ATOM    370 HD13 LEU P  66      52.784  28.033  34.558  1.00  0.00      PROA  
ATOM    371  CD2 LEU P  66      55.241  27.039  33.939  1.00  0.00      PROA  
ATOM    372 HD21 LEU P  66      56.345  27.090  34.011  1.00  0.00      PROA  
ATOM    373 HD22 LEU P  66      54.982  27.963  33.391  1.00  0.00      PROA  
ATOM    374 HD23 LEU P  66      54.874  26.113  33.453  1.00  0.00      PROA  
ATOM    375  C   LEU P  66      55.771  27.964  38.173  1.00  0.00      PROA  
ATOM    376  O   LEU P  66      55.082  27.063  38.563  1.00  0.00      PROA  
ATOM    377  N   GLU P  67      57.062  27.879  38.352  1.00  0.00      PROA  
ATOM    378  HN  GLU P  67      57.587  28.463  37.737  1.00  0.00      PROA  
ATOM    379  CA  GLU P  67      57.853  26.834  38.902  1.00  0.00      PROA  
ATOM    380  HA  GLU P  67      57.263  25.967  39.160  1.00  0.00      PROA  
ATOM    381  CB  GLU P  67      59.056  26.406  38.025  1.00  0.00      PROA  
ATOM    382  HB1 GLU P  67      59.744  25.710  38.553  1.00  0.00      PROA  
ATOM    383  HB2 GLU P  67      59.681  27.307  37.861  1.00  0.00      PROA  
ATOM    384  CG  GLU P  67      58.671  25.723  36.651  1.00  0.00      PROA  
ATOM    385  HG1 GLU P  67      58.173  26.438  35.960  1.00  0.00      PROA  
ATOM    386  HG2 GLU P  67      58.068  24.801  36.816  1.00  0.00      PROA  
ATOM    387  CD  GLU P  67      59.973  25.376  35.956  1.00  0.00      PROA  
ATOM    388  OE1 GLU P  67      59.999  25.700  34.752  1.00  0.00      PROA  
ATOM    389  OE2 GLU P  67      60.962  24.924  36.553  1.00  0.00      PROA  
ATOM    390  C   GLU P  67      58.326  27.311  40.293  1.00  0.00      PROA  
ATOM    391  O   GLU P  67      59.221  26.756  40.898  1.00  0.00      PROA  
ATOM    392  N   VAL P  68      57.672  28.355  40.884  1.00  0.00      PROA  
ATOM    393  HN  VAL P  68      57.085  28.964  40.359  1.00  0.00      PROA  
ATOM    394  CA  VAL P  68      57.974  28.859  42.245  1.00  0.00      PROA  
ATOM    395  HA  VAL P  68      59.001  29.205  42.253  1.00  0.00      PROA  
ATOM    396  CB  VAL P  68      57.346  30.123  42.501  1.00  0.00      PROA  
ATOM    397  HB  VAL P  68      57.600  30.849  41.706  1.00  0.00      PROA  
ATOM    398  CG1 VAL P  68      55.905  29.972  42.353  1.00  0.00      PROA  
ATOM    399 HG11 VAL P  68      55.408  30.928  42.644  1.00  0.00      PROA  
ATOM    400 HG12 VAL P  68      55.538  29.220  43.082  1.00  0.00      PROA  
ATOM    401 HG13 VAL P  68      55.644  29.691  41.309  1.00  0.00      PROA  
ATOM    402  CG2 VAL P  68      57.839  30.753  43.743  1.00  0.00      PROA  
ATOM    403 HG21 VAL P  68      57.367  31.751  43.836  1.00  0.00      PROA  
ATOM    404 HG22 VAL P  68      58.946  30.783  43.664  1.00  0.00      PROA  
ATOM    405 HG23 VAL P  68      57.360  30.291  44.645  1.00  0.00      PROA  
ATOM    406  C   VAL P  68      57.930  27.768  43.409  1.00  0.00      PROA  
ATOM    407  O   VAL P  68      58.807  27.617  44.268  1.00  0.00      PROA  
ATOM    408  N   GLN P  69      56.888  26.950  43.446  1.00  0.00      PROA  
ATOM    409  HN  GLN P  69      56.130  27.108  42.824  1.00  0.00      PROA  
ATOM    410  CA  GLN P  69      56.749  25.836  44.315  1.00  0.00      PROA  
ATOM    411  HA  GLN P  69      57.086  26.167  45.283  1.00  0.00      PROA  
ATOM    412  CB  GLN P  69      55.329  25.177  44.374  1.00  0.00      PROA  
ATOM    413  HB1 GLN P  69      55.361  24.367  45.130  1.00  0.00      PROA  
ATOM    414  HB2 GLN P  69      55.149  24.655  43.411  1.00  0.00      PROA  
ATOM    415  CG  GLN P  69      54.116  26.120  44.680  1.00  0.00      PROA  
ATOM    416  HG1 GLN P  69      53.232  25.555  45.043  1.00  0.00      PROA  
ATOM    417  HG2 GLN P  69      53.809  26.617  43.741  1.00  0.00      PROA  
ATOM    418  CD  GLN P  69      54.443  27.175  45.676  1.00  0.00      PROA  
ATOM    419  OE1 GLN P  69      55.171  26.889  46.645  1.00  0.00      PROA  
ATOM    420  NE2 GLN P  69      54.025  28.521  45.562  1.00  0.00      PROA  
ATOM    421 HE21 GLN P  69      54.204  29.220  46.248  1.00  0.00      PROA  
ATOM    422 HE22 GLN P  69      53.339  28.771  44.872  1.00  0.00      PROA  
ATOM    423  C   GLN P  69      57.759  24.726  43.997  1.00  0.00      PROA  
ATOM    424  O   GLN P  69      58.349  24.087  44.898  1.00  0.00      PROA  
ATOM    425  N   LEU P  70      57.980  24.400  42.725  1.00  0.00      PROA  
ATOM    426  HN  LEU P  70      57.511  24.936  42.035  1.00  0.00      PROA  
ATOM    427  CA  LEU P  70      59.008  23.453  42.391  1.00  0.00      PROA  
ATOM    428  HA  LEU P  70      58.698  22.569  42.934  1.00  0.00      PROA  
ATOM    429  CB  LEU P  70      59.079  23.101  40.891  1.00  0.00      PROA  
ATOM    430  HB1 LEU P  70      59.865  22.327  40.864  1.00  0.00      PROA  
ATOM    431  HB2 LEU P  70      59.417  23.924  40.229  1.00  0.00      PROA  
ATOM    432  CG  LEU P  70      57.740  22.492  40.357  1.00  0.00      PROA  
ATOM    433  HG  LEU P  70      56.866  23.027  40.794  1.00  0.00      PROA  
ATOM    434  CD1 LEU P  70      57.577  22.675  38.793  1.00  0.00      PROA  
ATOM    435 HD11 LEU P  70      57.574  23.765  38.613  1.00  0.00      PROA  
ATOM    436 HD12 LEU P  70      56.620  22.351  38.333  1.00  0.00      PROA  
ATOM    437 HD13 LEU P  70      58.343  22.085  38.260  1.00  0.00      PROA  
ATOM    438  CD2 LEU P  70      57.557  20.996  40.719  1.00  0.00      PROA  
ATOM    439 HD21 LEU P  70      56.631  20.520  40.311  1.00  0.00      PROA  
ATOM    440 HD22 LEU P  70      57.512  20.914  41.823  1.00  0.00      PROA  
ATOM    441 HD23 LEU P  70      58.437  20.450  40.308  1.00  0.00      PROA  
ATOM    442  C   LEU P  70      60.471  23.742  42.953  1.00  0.00      PROA  
ATOM    443  O   LEU P  70      61.223  22.853  43.500  1.00  0.00      PROA  
ATOM    444  N   PHE P  71      60.889  24.996  42.782  1.00  0.00      PROA  
ATOM    445  HN  PHE P  71      60.299  25.576  42.223  1.00  0.00      PROA  
ATOM    446  CA  PHE P  71      62.063  25.539  43.363  1.00  0.00      PROA  
ATOM    447  HA  PHE P  71      62.877  24.847  43.263  1.00  0.00      PROA  
ATOM    448  CB  PHE P  71      62.366  26.963  42.977  1.00  0.00      PROA  
ATOM    449  HB1 PHE P  71      63.258  27.305  43.537  1.00  0.00      PROA  
ATOM    450  HB2 PHE P  71      61.576  27.701  43.227  1.00  0.00      PROA  
ATOM    451  CG  PHE P  71      62.843  27.191  41.607  1.00  0.00      PROA  
ATOM    452  CD1 PHE P  71      62.114  27.855  40.629  1.00  0.00      PROA  
ATOM    453  HD1 PHE P  71      61.219  28.428  40.827  1.00  0.00      PROA  
ATOM    454  CE1 PHE P  71      62.443  27.927  39.329  1.00  0.00      PROA  
ATOM    455  HE1 PHE P  71      61.944  28.559  38.617  1.00  0.00      PROA  
ATOM    456  CZ  PHE P  71      63.656  27.344  38.845  1.00  0.00      PROA  
ATOM    457  HZ  PHE P  71      64.016  27.457  37.829  1.00  0.00      PROA  
ATOM    458  CD2 PHE P  71      64.060  26.584  41.172  1.00  0.00      PROA  
ATOM    459  HD2 PHE P  71      64.667  26.022  41.869  1.00  0.00      PROA  
ATOM    460  CE2 PHE P  71      64.423  26.672  39.839  1.00  0.00      PROA  
ATOM    461  HE2 PHE P  71      65.353  26.167  39.611  1.00  0.00      PROA  
ATOM    462  C   PHE P  71      62.036  25.676  44.873  1.00  0.00      PROA  
ATOM    463  O   PHE P  71      63.039  25.404  45.552  1.00  0.00      PROA  
ATOM    464  N   VAL P  72      60.844  26.058  45.512  1.00  0.00      PROA  
ATOM    465  HN  VAL P  72      60.003  26.113  44.973  1.00  0.00      PROA  
ATOM    466  CA  VAL P  72      60.715  26.116  46.934  1.00  0.00      PROA  
ATOM    467  HA  VAL P  72      61.540  26.643  47.408  1.00  0.00      PROA  
ATOM    468  CB  VAL P  72      59.385  26.694  47.322  1.00  0.00      PROA  
ATOM    469  HB  VAL P  72      58.670  26.415  46.514  1.00  0.00      PROA  
ATOM    470  CG1 VAL P  72      58.901  26.314  48.692  1.00  0.00      PROA  
ATOM    471 HG11 VAL P  72      58.771  25.211  48.727  1.00  0.00      PROA  
ATOM    472 HG12 VAL P  72      57.944  26.816  48.962  1.00  0.00      PROA  
ATOM    473 HG13 VAL P  72      59.717  26.706  49.334  1.00  0.00      PROA  
ATOM    474  CG2 VAL P  72      59.510  28.254  47.198  1.00  0.00      PROA  
ATOM    475 HG21 VAL P  72      58.488  28.620  46.956  1.00  0.00      PROA  
ATOM    476 HG22 VAL P  72      60.068  28.518  46.273  1.00  0.00      PROA  
ATOM    477 HG23 VAL P  72      59.928  28.766  48.091  1.00  0.00      PROA  
ATOM    478  C   VAL P  72      60.942  24.781  47.540  1.00  0.00      PROA  
ATOM    479  O   VAL P  72      61.740  24.578  48.446  1.00  0.00      PROA  
ATOM    480  N   LYS P  73      60.261  23.763  46.942  1.00  0.00      PROA  
ATOM    481  HN  LYS P  73      59.514  23.979  46.325  1.00  0.00      PROA  
ATOM    482  CA  LYS P  73      60.338  22.424  47.429  1.00  0.00      PROA  
ATOM    483  HA  LYS P  73      59.986  22.449  48.443  1.00  0.00      PROA  
ATOM    484  CB  LYS P  73      59.223  21.461  46.913  1.00  0.00      PROA  
ATOM    485  HB1 LYS P  73      59.563  20.410  47.074  1.00  0.00      PROA  
ATOM    486  HB2 LYS P  73      59.084  21.744  45.849  1.00  0.00      PROA  
ATOM    487  CG  LYS P  73      57.878  21.689  47.757  1.00  0.00      PROA  
ATOM    488  HG1 LYS P  73      57.039  21.203  47.215  1.00  0.00      PROA  
ATOM    489  HG2 LYS P  73      57.839  22.794  47.671  1.00  0.00      PROA  
ATOM    490  CD  LYS P  73      57.962  21.151  49.180  1.00  0.00      PROA  
ATOM    491  HD1 LYS P  73      58.845  21.546  49.721  1.00  0.00      PROA  
ATOM    492  HD2 LYS P  73      58.058  20.049  49.089  1.00  0.00      PROA  
ATOM    493  CE  LYS P  73      56.655  21.410  50.024  1.00  0.00      PROA  
ATOM    494  HE1 LYS P  73      56.604  20.673  50.855  1.00  0.00      PROA  
ATOM    495  HE2 LYS P  73      55.849  21.151  49.300  1.00  0.00      PROA  
ATOM    496  NZ  LYS P  73      56.508  22.702  50.642  1.00  0.00      PROA  
ATOM    497  HZ1 LYS P  73      56.375  23.419  49.908  1.00  0.00      PROA  
ATOM    498  HZ2 LYS P  73      57.407  22.910  51.111  1.00  0.00      PROA  
ATOM    499  HZ3 LYS P  73      55.788  22.835  51.385  1.00  0.00      PROA  
ATOM    500  C   LYS P  73      61.726  21.840  47.392  1.00  0.00      PROA  
ATOM    501  O   LYS P  73      62.199  21.231  48.309  1.00  0.00      PROA  
ATOM    502  N   LYS P  74      62.513  22.069  46.298  1.00  0.00      PROA  
ATOM    503  HN  LYS P  74      62.084  22.332  45.436  1.00  0.00      PROA  
ATOM    504  CA  LYS P  74      63.923  21.773  46.209  1.00  0.00      PROA  
ATOM    505  HA  LYS P  74      64.014  20.705  46.383  1.00  0.00      PROA  
ATOM    506  CB  LYS P  74      64.271  21.847  44.679  1.00  0.00      PROA  
ATOM    507  HB1 LYS P  74      65.337  22.057  44.436  1.00  0.00      PROA  
ATOM    508  HB2 LYS P  74      63.781  22.808  44.395  1.00  0.00      PROA  
ATOM    509  CG  LYS P  74      63.730  20.700  43.804  1.00  0.00      PROA  
ATOM    510  HG1 LYS P  74      63.464  21.131  42.815  1.00  0.00      PROA  
ATOM    511  HG2 LYS P  74      62.716  20.435  44.165  1.00  0.00      PROA  
ATOM    512  CD  LYS P  74      64.544  19.408  43.701  1.00  0.00      PROA  
ATOM    513  HD1 LYS P  74      64.746  18.957  44.694  1.00  0.00      PROA  
ATOM    514  HD2 LYS P  74      65.478  19.696  43.189  1.00  0.00      PROA  
ATOM    515  CE  LYS P  74      63.802  18.416  42.722  1.00  0.00      PROA  
ATOM    516  HE1 LYS P  74      62.789  18.084  43.022  1.00  0.00      PROA  
ATOM    517  HE2 LYS P  74      64.443  17.522  42.543  1.00  0.00      PROA  
ATOM    518  NZ  LYS P  74      63.594  18.967  41.324  1.00  0.00      PROA  
ATOM    519  HZ1 LYS P  74      64.371  19.613  41.058  1.00  0.00      PROA  
ATOM    520  HZ2 LYS P  74      62.697  19.481  41.229  1.00  0.00      PROA  
ATOM    521  HZ3 LYS P  74      63.511  18.163  40.667  1.00  0.00      PROA  
ATOM    522  C   LYS P  74      64.899  22.466  47.156  1.00  0.00      PROA  
ATOM    523  O   LYS P  74      65.653  21.820  47.825  1.00  0.00      PROA  
ATOM    524  N   TYR P  75      64.832  23.785  47.182  1.00  0.00      PROA  
ATOM    525  HN  TYR P  75      64.098  24.263  46.709  1.00  0.00      PROA  
ATOM    526  CA  TYR P  75      65.909  24.594  47.765  1.00  0.00      PROA  
ATOM    527  HA  TYR P  75      66.815  24.034  47.915  1.00  0.00      PROA  
ATOM    528  CB  TYR P  75      66.272  25.775  46.759  1.00  0.00      PROA  
ATOM    529  HB1 TYR P  75      66.976  26.473  47.265  1.00  0.00      PROA  
ATOM    530  HB2 TYR P  75      65.380  26.379  46.498  1.00  0.00      PROA  
ATOM    531  CG  TYR P  75      66.984  25.336  45.499  1.00  0.00      PROA  
ATOM    532  CD1 TYR P  75      66.222  25.003  44.395  1.00  0.00      PROA  
ATOM    533  HD1 TYR P  75      65.165  25.160  44.320  1.00  0.00      PROA  
ATOM    534  CE1 TYR P  75      66.798  24.745  43.152  1.00  0.00      PROA  
ATOM    535  HE1 TYR P  75      66.254  24.634  42.222  1.00  0.00      PROA  
ATOM    536  CZ  TYR P  75      68.180  24.644  43.118  1.00  0.00      PROA  
ATOM    537  OH  TYR P  75      68.984  24.338  41.927  1.00  0.00      PROA  
ATOM    538  HH  TYR P  75      68.370  24.187  41.211  1.00  0.00      PROA  
ATOM    539  CD2 TYR P  75      68.396  25.305  45.460  1.00  0.00      PROA  
ATOM    540  HD2 TYR P  75      69.052  25.728  46.203  1.00  0.00      PROA  
ATOM    541  CE2 TYR P  75      68.960  24.881  44.280  1.00  0.00      PROA  
ATOM    542  HE2 TYR P  75      70.028  24.925  44.151  1.00  0.00      PROA  
ATOM    543  C   TYR P  75      65.440  25.090  49.131  1.00  0.00      PROA  
ATOM    544  O   TYR P  75      66.219  25.771  49.796  1.00  0.00      PROA  
ATOM    545  N   GLY P  76      64.254  24.724  49.603  1.00  0.00      PROA  
ATOM    546  HN  GLY P  76      63.555  24.316  49.017  1.00  0.00      PROA  
ATOM    547  CA  GLY P  76      63.829  24.833  50.970  1.00  0.00      PROA  
ATOM    548  HA1 GLY P  76      64.615  24.843  51.706  1.00  0.00      PROA  
ATOM    549  HA2 GLY P  76      63.222  23.945  51.107  1.00  0.00      PROA  
ATOM    550  C   GLY P  76      63.013  26.014  51.271  1.00  0.00      PROA  
ATOM    551  O   GLY P  76      62.576  26.844  50.459  1.00  0.00      PROA  
ATOM    552  N   ASN P  77      62.799  26.172  52.592  1.00  0.00      PROA  
ATOM    553  HN  ASN P  77      63.174  25.417  53.138  1.00  0.00      PROA  
ATOM    554  CA  ASN P  77      61.845  27.083  53.140  1.00  0.00      PROA  
ATOM    555  HA  ASN P  77      60.900  27.021  52.642  1.00  0.00      PROA  
ATOM    556  CB  ASN P  77      61.465  26.899  54.620  1.00  0.00      PROA  
ATOM    557  HB1 ASN P  77      60.801  27.717  54.956  1.00  0.00      PROA  
ATOM    558  HB2 ASN P  77      62.363  26.920  55.277  1.00  0.00      PROA  
ATOM    559  CG  ASN P  77      60.881  25.461  54.885  1.00  0.00      PROA  
ATOM    560  OD1 ASN P  77      61.590  24.489  54.653  1.00  0.00      PROA  
ATOM    561  ND2 ASN P  77      59.688  25.389  55.478  1.00  0.00      PROA  
ATOM    562 HD21 ASN P  77      59.125  26.213  55.606  1.00  0.00      PROA  
ATOM    563 HD22 ASN P  77      59.202  24.518  55.578  1.00  0.00      PROA  
ATOM    564  C   ASN P  77      62.316  28.636  53.054  1.00  0.00      PROA  
ATOM    565  O   ASN P  77      61.566  29.624  53.150  1.00  0.00      PROA  
ATOM    566  N   LEU P  78      63.619  28.886  52.744  1.00  0.00      PROA  
ATOM    567  HN  LEU P  78      64.246  28.140  52.541  1.00  0.00      PROA  
ATOM    568  CA  LEU P  78      64.283  30.220  52.568  1.00  0.00      PROA  
ATOM    569  HA  LEU P  78      63.505  30.941  52.725  1.00  0.00      PROA  
ATOM    570  CB  LEU P  78      65.353  30.465  53.707  1.00  0.00      PROA  
ATOM    571  HB1 LEU P  78      65.652  31.527  53.540  1.00  0.00      PROA  
ATOM    572  HB2 LEU P  78      66.307  29.894  53.601  1.00  0.00      PROA  
ATOM    573  CG  LEU P  78      64.883  30.539  55.158  1.00  0.00      PROA  
ATOM    574  HG  LEU P  78      63.813  30.876  55.189  1.00  0.00      PROA  
ATOM    575  CD1 LEU P  78      64.993  29.188  55.759  1.00  0.00      PROA  
ATOM    576 HD11 LEU P  78      64.512  29.189  56.767  1.00  0.00      PROA  
ATOM    577 HD12 LEU P  78      66.053  28.872  55.874  1.00  0.00      PROA  
ATOM    578 HD13 LEU P  78      64.497  28.387  55.167  1.00  0.00      PROA  
ATOM    579  CD2 LEU P  78      65.628  31.557  56.006  1.00  0.00      PROA  
ATOM    580 HD21 LEU P  78      65.429  32.594  55.648  1.00  0.00      PROA  
ATOM    581 HD22 LEU P  78      66.730  31.503  55.946  1.00  0.00      PROA  
ATOM    582 HD23 LEU P  78      65.231  31.348  57.017  1.00  0.00      PROA  
ATOM    583  C   LEU P  78      64.898  30.462  51.189  1.00  0.00      PROA  
ATOM    584  O   LEU P  78      65.856  31.212  50.983  1.00  0.00      PROA  
ATOM    585  N   PHE P  79      64.300  29.902  50.094  1.00  0.00      PROA  
ATOM    586  HN  PHE P  79      63.621  29.198  50.298  1.00  0.00      PROA  
ATOM    587  CA  PHE P  79      64.861  29.841  48.760  1.00  0.00      PROA  
ATOM    588  HA  PHE P  79      65.692  29.152  48.724  1.00  0.00      PROA  
ATOM    589  CB  PHE P  79      63.770  29.183  47.771  1.00  0.00      PROA  
ATOM    590  HB1 PHE P  79      62.787  29.576  48.109  1.00  0.00      PROA  
ATOM    591  HB2 PHE P  79      63.657  28.081  47.888  1.00  0.00      PROA  
ATOM    592  CG  PHE P  79      63.864  29.454  46.313  1.00  0.00      PROA  
ATOM    593  CD1 PHE P  79      64.992  29.236  45.508  1.00  0.00      PROA  
ATOM    594  HD1 PHE P  79      65.897  28.862  45.965  1.00  0.00      PROA  
ATOM    595  CE1 PHE P  79      65.054  29.448  44.188  1.00  0.00      PROA  
ATOM    596  HE1 PHE P  79      65.945  29.234  43.599  1.00  0.00      PROA  
ATOM    597  CZ  PHE P  79      63.921  29.981  43.523  1.00  0.00      PROA  
ATOM    598  HZ  PHE P  79      64.036  30.168  42.466  1.00  0.00      PROA  
ATOM    599  CD2 PHE P  79      62.678  29.941  45.636  1.00  0.00      PROA  
ATOM    600  HD2 PHE P  79      61.842  30.233  46.255  1.00  0.00      PROA  
ATOM    601  CE2 PHE P  79      62.751  30.193  44.264  1.00  0.00      PROA  
ATOM    602  HE2 PHE P  79      61.929  30.634  43.722  1.00  0.00      PROA  
ATOM    603  C   PHE P  79      65.354  31.159  48.222  1.00  0.00      PROA  
ATOM    604  O   PHE P  79      64.590  32.145  48.212  1.00  0.00      PROA  
ATOM    605  N   SER P  80      66.625  31.161  47.689  1.00  0.00      PROA  
ATOM    606  HN  SER P  80      67.071  30.275  47.607  1.00  0.00      PROA  
ATOM    607  CA  SER P  80      67.330  32.338  47.222  1.00  0.00      PROA  
ATOM    608  HA  SER P  80      66.658  33.139  47.496  1.00  0.00      PROA  
ATOM    609  CB  SER P  80      68.699  32.617  47.944  1.00  0.00      PROA  
ATOM    610  HB1 SER P  80      69.335  31.756  47.666  1.00  0.00      PROA  
ATOM    611  HB2 SER P  80      68.487  32.653  49.037  1.00  0.00      PROA  
ATOM    612  OG  SER P  80      69.210  33.842  47.447  1.00  0.00      PROA  
ATOM    613  HG1 SER P  80      69.516  33.628  46.564  1.00  0.00      PROA  
ATOM    614  C   SER P  80      67.391  32.261  45.646  1.00  0.00      PROA  
ATOM    615  O   SER P  80      67.799  31.252  45.030  1.00  0.00      PROA  
ATOM    616  N   LEU P  81      67.014  33.310  44.885  1.00  0.00      PROA  
ATOM    617  HN  LEU P  81      66.626  34.130  45.293  1.00  0.00      PROA  
ATOM    618  CA  LEU P  81      67.179  33.347  43.468  1.00  0.00      PROA  
ATOM    619  HA  LEU P  81      67.876  32.578  43.157  1.00  0.00      PROA  
ATOM    620  CB  LEU P  81      65.823  33.188  42.733  1.00  0.00      PROA  
ATOM    621  HB1 LEU P  81      65.165  34.075  42.864  1.00  0.00      PROA  
ATOM    622  HB2 LEU P  81      65.329  32.337  43.248  1.00  0.00      PROA  
ATOM    623  CG  LEU P  81      65.924  32.869  41.226  1.00  0.00      PROA  
ATOM    624  HG  LEU P  81      66.431  33.714  40.709  1.00  0.00      PROA  
ATOM    625  CD1 LEU P  81      66.463  31.479  40.914  1.00  0.00      PROA  
ATOM    626 HD11 LEU P  81      65.884  30.645  41.378  1.00  0.00      PROA  
ATOM    627 HD12 LEU P  81      67.541  31.291  41.083  1.00  0.00      PROA  
ATOM    628 HD13 LEU P  81      66.174  31.455  39.839  1.00  0.00      PROA  
ATOM    629  CD2 LEU P  81      64.488  32.918  40.646  1.00  0.00      PROA  
ATOM    630 HD21 LEU P  81      64.543  32.886  39.537  1.00  0.00      PROA  
ATOM    631 HD22 LEU P  81      64.010  33.914  40.820  1.00  0.00      PROA  
ATOM    632 HD23 LEU P  81      63.739  32.162  40.972  1.00  0.00      PROA  
ATOM    633  C   LEU P  81      67.866  34.658  43.127  1.00  0.00      PROA  
ATOM    634  O   LEU P  81      67.342  35.739  43.432  1.00  0.00      PROA  
ATOM    635  N   GLU P  82      69.062  34.595  42.485  1.00  0.00      PROA  
ATOM    636  HN  GLU P  82      69.489  33.740  42.198  1.00  0.00      PROA  
ATOM    637  CA  GLU P  82      69.764  35.818  42.080  1.00  0.00      PROA  
ATOM    638  HA  GLU P  82      69.483  36.537  42.829  1.00  0.00      PROA  
ATOM    639  CB  GLU P  82      71.299  35.615  41.897  1.00  0.00      PROA  
ATOM    640  HB1 GLU P  82      71.507  34.871  41.093  1.00  0.00      PROA  
ATOM    641  HB2 GLU P  82      71.671  35.010  42.749  1.00  0.00      PROA  
ATOM    642  CG  GLU P  82      72.178  36.863  41.625  1.00  0.00      PROA  
ATOM    643  HG1 GLU P  82      71.822  37.706  42.260  1.00  0.00      PROA  
ATOM    644  HG2 GLU P  82      72.182  37.186  40.563  1.00  0.00      PROA  
ATOM    645  CD  GLU P  82      73.592  36.684  42.193  1.00  0.00      PROA  
ATOM    646  OE1 GLU P  82      73.805  36.354  43.380  1.00  0.00      PROA  
ATOM    647  OE2 GLU P  82      74.499  36.774  41.309  1.00  0.00      PROA  
ATOM    648  C   GLU P  82      69.285  36.441  40.753  1.00  0.00      PROA  
ATOM    649  O   GLU P  82      69.183  35.871  39.665  1.00  0.00      PROA  
ATOM    650  N   LEU P  83      68.955  37.778  40.870  1.00  0.00      PROA  
ATOM    651  HN  LEU P  83      68.984  38.309  41.718  1.00  0.00      PROA  
ATOM    652  CA  LEU P  83      68.351  38.572  39.799  1.00  0.00      PROA  
ATOM    653  HA  LEU P  83      68.099  37.924  38.973  1.00  0.00      PROA  
ATOM    654  CB  LEU P  83      66.995  39.109  40.315  1.00  0.00      PROA  
ATOM    655  HB1 LEU P  83      66.636  39.697  39.442  1.00  0.00      PROA  
ATOM    656  HB2 LEU P  83      67.109  39.875  41.104  1.00  0.00      PROA  
ATOM    657  CG  LEU P  83      65.984  38.025  40.800  1.00  0.00      PROA  
ATOM    658  HG  LEU P  83      66.340  37.475  41.698  1.00  0.00      PROA  
ATOM    659  CD1 LEU P  83      64.721  38.839  41.301  1.00  0.00      PROA  
ATOM    660 HD11 LEU P  83      64.108  39.413  40.577  1.00  0.00      PROA  
ATOM    661 HD12 LEU P  83      65.099  39.539  42.067  1.00  0.00      PROA  
ATOM    662 HD13 LEU P  83      63.967  38.171  41.768  1.00  0.00      PROA  
ATOM    663  CD2 LEU P  83      65.598  37.047  39.681  1.00  0.00      PROA  
ATOM    664 HD21 LEU P  83      64.801  37.454  39.026  1.00  0.00      PROA  
ATOM    665 HD22 LEU P  83      65.093  36.159  40.119  1.00  0.00      PROA  
ATOM    666 HD23 LEU P  83      66.504  36.763  39.084  1.00  0.00      PROA  
ATOM    667  C   LEU P  83      69.223  39.792  39.263  1.00  0.00      PROA  
ATOM    668  O   LEU P  83      68.741  40.612  38.445  1.00  0.00      PROA  
ATOM    669  N   GLY P  84      70.516  39.873  39.668  1.00  0.00      PROA  
ATOM    670  HN  GLY P  84      70.901  39.215  40.315  1.00  0.00      PROA  
ATOM    671  CA  GLY P  84      71.469  40.723  38.946  1.00  0.00      PROA  
ATOM    672  HA1 GLY P  84      71.005  41.325  38.179  1.00  0.00      PROA  
ATOM    673  HA2 GLY P  84      72.177  39.997  38.566  1.00  0.00      PROA  
ATOM    674  C   GLY P  84      72.093  41.667  39.973  1.00  0.00      PROA  
ATOM    675  O   GLY P  84      73.040  41.289  40.656  1.00  0.00      PROA  
ATOM    676  N   ASP P  85      71.609  42.900  40.116  1.00  0.00      PROA  
ATOM    677  HN  ASP P  85      70.881  43.190  39.495  1.00  0.00      PROA  
ATOM    678  CA  ASP P  85      71.917  43.698  41.269  1.00  0.00      PROA  
ATOM    679  HA  ASP P  85      72.916  43.431  41.590  1.00  0.00      PROA  
ATOM    680  CB  ASP P  85      71.918  45.239  41.041  1.00  0.00      PROA  
ATOM    681  HB1 ASP P  85      72.070  45.764  42.012  1.00  0.00      PROA  
ATOM    682  HB2 ASP P  85      70.903  45.507  40.709  1.00  0.00      PROA  
ATOM    683  CG  ASP P  85      73.015  45.627  40.160  1.00  0.00      PROA  
ATOM    684  OD1 ASP P  85      74.115  45.026  40.012  1.00  0.00      PROA  
ATOM    685  OD2 ASP P  85      72.807  46.781  39.677  1.00  0.00      PROA  
ATOM    686  C   ASP P  85      71.198  43.181  42.569  1.00  0.00      PROA  
ATOM    687  O   ASP P  85      71.803  43.109  43.649  1.00  0.00      PROA  
ATOM    688  N   ILE P  86      69.978  42.715  42.464  1.00  0.00      PROA  
ATOM    689  HN  ILE P  86      69.599  42.875  41.557  1.00  0.00      PROA  
ATOM    690  CA  ILE P  86      69.118  42.255  43.563  1.00  0.00      PROA  
ATOM    691  HA  ILE P  86      69.506  42.641  44.492  1.00  0.00      PROA  
ATOM    692  CB  ILE P  86      67.760  42.778  43.441  1.00  0.00      PROA  
ATOM    693  HB  ILE P  86      67.329  42.446  42.471  1.00  0.00      PROA  
ATOM    694  CG2 ILE P  86      66.878  42.209  44.567  1.00  0.00      PROA  
ATOM    695 HG21 ILE P  86      67.152  42.563  45.577  1.00  0.00      PROA  
ATOM    696 HG22 ILE P  86      66.816  41.093  44.515  1.00  0.00      PROA  
ATOM    697 HG23 ILE P  86      65.855  42.603  44.401  1.00  0.00      PROA  
ATOM    698  CG1 ILE P  86      67.707  44.360  43.500  1.00  0.00      PROA  
ATOM    699 HG11 ILE P  86      68.365  44.773  42.705  1.00  0.00      PROA  
ATOM    700 HG12 ILE P  86      68.144  44.630  44.493  1.00  0.00      PROA  
ATOM    701  CD  ILE P  86      66.365  45.049  43.273  1.00  0.00      PROA  
ATOM    702  HD1 ILE P  86      65.824  45.206  44.237  1.00  0.00      PROA  
ATOM    703  HD2 ILE P  86      65.652  44.440  42.679  1.00  0.00      PROA  
ATOM    704  HD3 ILE P  86      66.403  46.105  42.921  1.00  0.00      PROA  
ATOM    705  C   ILE P  86      69.136  40.692  43.651  1.00  0.00      PROA  
ATOM    706  O   ILE P  86      69.028  39.952  42.690  1.00  0.00      PROA  
ATOM    707  N   SER P  87      69.236  40.216  44.909  1.00  0.00      PROA  
ATOM    708  HN  SER P  87      69.458  40.817  45.668  1.00  0.00      PROA  
ATOM    709  CA  SER P  87      68.828  38.885  45.370  1.00  0.00      PROA  
ATOM    710  HA  SER P  87      68.755  38.273  44.473  1.00  0.00      PROA  
ATOM    711  CB  SER P  87      69.884  38.288  46.402  1.00  0.00      PROA  
ATOM    712  HB1 SER P  87      69.903  38.912  47.327  1.00  0.00      PROA  
ATOM    713  HB2 SER P  87      70.863  38.264  45.876  1.00  0.00      PROA  
ATOM    714  OG  SER P  87      69.546  36.922  46.736  1.00  0.00      PROA  
ATOM    715  HG1 SER P  87      69.874  36.410  45.983  1.00  0.00      PROA  
ATOM    716  C   SER P  87      67.421  38.849  45.943  1.00  0.00      PROA  
ATOM    717  O   SER P  87      67.022  39.783  46.650  1.00  0.00      PROA  
ATOM    718  N   ALA P  88      66.678  37.787  45.692  1.00  0.00      PROA  
ATOM    719  HN  ALA P  88      66.989  37.008  45.148  1.00  0.00      PROA  
ATOM    720  CA  ALA P  88      65.307  37.693  46.135  1.00  0.00      PROA  
ATOM    721  HA  ALA P  88      65.086  38.570  46.730  1.00  0.00      PROA  
ATOM    722  CB  ALA P  88      64.334  37.639  44.952  1.00  0.00      PROA  
ATOM    723  HB1 ALA P  88      64.536  36.726  44.345  1.00  0.00      PROA  
ATOM    724  HB2 ALA P  88      64.311  38.567  44.336  1.00  0.00      PROA  
ATOM    725  HB3 ALA P  88      63.277  37.665  45.287  1.00  0.00      PROA  
ATOM    726  C   ALA P  88      65.147  36.443  47.025  1.00  0.00      PROA  
ATOM    727  O   ALA P  88      65.353  35.307  46.564  1.00  0.00      PROA  
ATOM    728  N   VAL P  89      64.790  36.560  48.345  1.00  0.00      PROA  
ATOM    729  HN  VAL P  89      64.570  37.490  48.632  1.00  0.00      PROA  
ATOM    730  CA  VAL P  89      64.651  35.453  49.250  1.00  0.00      PROA  
ATOM    731  HA  VAL P  89      65.002  34.559  48.764  1.00  0.00      PROA  
ATOM    732  CB  VAL P  89      65.546  35.556  50.446  1.00  0.00      PROA  
ATOM    733  HB  VAL P  89      65.605  36.575  50.880  1.00  0.00      PROA  
ATOM    734  CG1 VAL P  89      65.083  34.601  51.581  1.00  0.00      PROA  
ATOM    735 HG11 VAL P  89      65.963  34.522  52.261  1.00  0.00      PROA  
ATOM    736 HG12 VAL P  89      64.899  33.584  51.194  1.00  0.00      PROA  
ATOM    737 HG13 VAL P  89      64.198  35.085  52.051  1.00  0.00      PROA  
ATOM    738  CG2 VAL P  89      66.965  35.176  50.046  1.00  0.00      PROA  
ATOM    739 HG21 VAL P  89      66.964  34.214  49.491  1.00  0.00      PROA  
ATOM    740 HG22 VAL P  89      67.656  35.046  50.899  1.00  0.00      PROA  
ATOM    741 HG23 VAL P  89      67.384  35.958  49.367  1.00  0.00      PROA  
ATOM    742  C   VAL P  89      63.195  35.188  49.645  1.00  0.00      PROA  
ATOM    743  O   VAL P  89      62.505  36.103  50.101  1.00  0.00      PROA  
ATOM    744  N   LEU P  90      62.766  33.943  49.506  1.00  0.00      PROA  
ATOM    745  HN  LEU P  90      63.394  33.221  49.213  1.00  0.00      PROA  
ATOM    746  CA  LEU P  90      61.358  33.573  49.603  1.00  0.00      PROA  
ATOM    747  HA  LEU P  90      60.800  34.491  49.731  1.00  0.00      PROA  
ATOM    748  CB  LEU P  90      60.966  32.727  48.321  1.00  0.00      PROA  
ATOM    749  HB1 LEU P  90      61.676  31.878  48.277  1.00  0.00      PROA  
ATOM    750  HB2 LEU P  90      61.212  33.497  47.559  1.00  0.00      PROA  
ATOM    751  CG  LEU P  90      59.555  32.264  48.306  1.00  0.00      PROA  
ATOM    752  HG  LEU P  90      59.435  31.464  49.058  1.00  0.00      PROA  
ATOM    753  CD1 LEU P  90      58.535  33.335  48.747  1.00  0.00      PROA  
ATOM    754 HD11 LEU P  90      58.185  34.023  47.957  1.00  0.00      PROA  
ATOM    755 HD12 LEU P  90      58.818  33.888  49.665  1.00  0.00      PROA  
ATOM    756 HD13 LEU P  90      57.620  32.765  49.009  1.00  0.00      PROA  
ATOM    757  CD2 LEU P  90      59.101  31.719  46.937  1.00  0.00      PROA  
ATOM    758 HD21 LEU P  90      59.786  30.991  46.447  1.00  0.00      PROA  
ATOM    759 HD22 LEU P  90      59.072  32.548  46.197  1.00  0.00      PROA  
ATOM    760 HD23 LEU P  90      58.045  31.416  47.104  1.00  0.00      PROA  
ATOM    761  C   LEU P  90      61.150  32.741  50.887  1.00  0.00      PROA  
ATOM    762  O   LEU P  90      61.757  31.692  51.115  1.00  0.00      PROA  
ATOM    763  N   ILE P  91      60.236  33.240  51.749  1.00  0.00      PROA  
ATOM    764  HN  ILE P  91      59.821  34.149  51.693  1.00  0.00      PROA  
ATOM    765  CA  ILE P  91      59.918  32.562  52.973  1.00  0.00      PROA  
ATOM    766  HA  ILE P  91      60.708  31.948  53.389  1.00  0.00      PROA  
ATOM    767  CB  ILE P  91      59.868  33.532  54.208  1.00  0.00      PROA  
ATOM    768  HB  ILE P  91      59.001  34.210  54.061  1.00  0.00      PROA  
ATOM    769  CG2 ILE P  91      59.562  32.694  55.478  1.00  0.00      PROA  
ATOM    770 HG21 ILE P  91      59.395  33.397  56.325  1.00  0.00      PROA  
ATOM    771 HG22 ILE P  91      60.424  32.007  55.559  1.00  0.00      PROA  
ATOM    772 HG23 ILE P  91      58.649  32.078  55.314  1.00  0.00      PROA  
ATOM    773  CG1 ILE P  91      61.186  34.384  54.190  1.00  0.00      PROA  
ATOM    774 HG11 ILE P  91      61.097  34.974  55.130  1.00  0.00      PROA  
ATOM    775 HG12 ILE P  91      61.027  35.199  53.464  1.00  0.00      PROA  
ATOM    776  CD  ILE P  91      62.501  33.573  54.029  1.00  0.00      PROA  
ATOM    777  HD1 ILE P  91      63.367  34.197  54.355  1.00  0.00      PROA  
ATOM    778  HD2 ILE P  91      62.837  33.309  53.006  1.00  0.00      PROA  
ATOM    779  HD3 ILE P  91      62.369  32.607  54.549  1.00  0.00      PROA  
ATOM    780  C   ILE P  91      58.666  31.699  52.928  1.00  0.00      PROA  
ATOM    781  O   ILE P  91      57.585  32.213  52.676  1.00  0.00      PROA  
ATOM    782  N   THR P  92      58.752  30.441  53.078  1.00  0.00      PROA  
ATOM    783  HN  THR P  92      59.709  30.153  53.078  1.00  0.00      PROA  
ATOM    784  CA  THR P  92      57.633  29.439  53.095  1.00  0.00      PROA  
ATOM    785  HA  THR P  92      56.652  29.799  52.827  1.00  0.00      PROA  
ATOM    786  CB  THR P  92      57.819  28.394  51.975  1.00  0.00      PROA  
ATOM    787  HB  THR P  92      58.748  27.818  52.181  1.00  0.00      PROA  
ATOM    788  OG1 THR P  92      57.951  29.032  50.722  1.00  0.00      PROA  
ATOM    789  HG1 THR P  92      58.846  29.370  50.639  1.00  0.00      PROA  
ATOM    790  CG2 THR P  92      56.546  27.543  51.781  1.00  0.00      PROA  
ATOM    791 HG21 THR P  92      55.734  28.282  51.608  1.00  0.00      PROA  
ATOM    792 HG22 THR P  92      56.253  26.959  52.681  1.00  0.00      PROA  
ATOM    793 HG23 THR P  92      56.670  26.853  50.926  1.00  0.00      PROA  
ATOM    794  C   THR P  92      57.423  28.738  54.446  1.00  0.00      PROA  
ATOM    795  O   THR P  92      58.297  28.025  54.962  1.00  0.00      PROA  
ATOM    796  N   GLY P  93      56.173  28.841  54.898  1.00  0.00      PROA  
ATOM    797  HN  GLY P  93      55.582  29.466  54.400  1.00  0.00      PROA  
ATOM    798  CA  GLY P  93      55.572  28.133  55.968  1.00  0.00      PROA  
ATOM    799  HA1 GLY P  93      56.194  27.304  56.261  1.00  0.00      PROA  
ATOM    800  HA2 GLY P  93      54.599  27.831  55.608  1.00  0.00      PROA  
ATOM    801  C   GLY P  93      55.246  29.004  57.290  1.00  0.00      PROA  
ATOM    802  O   GLY P  93      56.008  29.835  57.660  1.00  0.00      PROA  
ATOM    803  N   LEU P  94      54.015  28.821  57.804  1.00  0.00      PROA  
ATOM    804  HN  LEU P  94      53.421  28.122  57.423  1.00  0.00      PROA  
ATOM    805  CA  LEU P  94      53.485  29.799  58.860  1.00  0.00      PROA  
ATOM    806  HA  LEU P  94      53.230  30.671  58.284  1.00  0.00      PROA  
ATOM    807  CB  LEU P  94      52.062  29.254  59.406  1.00  0.00      PROA  
ATOM    808  HB1 LEU P  94      52.158  28.243  59.850  1.00  0.00      PROA  
ATOM    809  HB2 LEU P  94      51.481  29.097  58.476  1.00  0.00      PROA  
ATOM    810  CG  LEU P  94      51.286  30.195  60.324  1.00  0.00      PROA  
ATOM    811  HG  LEU P  94      51.768  30.325  61.312  1.00  0.00      PROA  
ATOM    812  CD1 LEU P  94      51.035  31.507  59.679  1.00  0.00      PROA  
ATOM    813 HD11 LEU P  94      50.489  32.153  60.390  1.00  0.00      PROA  
ATOM    814 HD12 LEU P  94      50.385  31.395  58.784  1.00  0.00      PROA  
ATOM    815 HD13 LEU P  94      51.956  32.028  59.331  1.00  0.00      PROA  
ATOM    816  CD2 LEU P  94      49.904  29.422  60.536  1.00  0.00      PROA  
ATOM    817 HD21 LEU P  94      49.341  29.329  59.582  1.00  0.00      PROA  
ATOM    818 HD22 LEU P  94      49.213  30.027  61.174  1.00  0.00      PROA  
ATOM    819 HD23 LEU P  94      50.114  28.411  60.952  1.00  0.00      PROA  
ATOM    820  C   LEU P  94      54.308  30.398  59.924  1.00  0.00      PROA  
ATOM    821  O   LEU P  94      54.236  31.588  60.132  1.00  0.00      PROA  
ATOM    822  N   PRO P  95      55.150  29.623  60.707  1.00  0.00      PROA  
ATOM    823  CD  PRO P  95      55.189  28.232  60.774  1.00  0.00      PROA  
ATOM    824  HD1 PRO P  95      55.430  27.765  59.792  1.00  0.00      PROA  
ATOM    825  HD2 PRO P  95      54.228  27.906  61.215  1.00  0.00      PROA  
ATOM    826  CA  PRO P  95      55.900  30.223  61.810  1.00  0.00      PROA  
ATOM    827  HA  PRO P  95      55.292  30.934  62.347  1.00  0.00      PROA  
ATOM    828  CB  PRO P  95      56.351  29.117  62.674  1.00  0.00      PROA  
ATOM    829  HB1 PRO P  95      55.581  28.893  63.450  1.00  0.00      PROA  
ATOM    830  HB2 PRO P  95      57.367  29.231  63.120  1.00  0.00      PROA  
ATOM    831  CG  PRO P  95      56.399  27.915  61.700  1.00  0.00      PROA  
ATOM    832  HG1 PRO P  95      57.370  27.878  61.166  1.00  0.00      PROA  
ATOM    833  HG2 PRO P  95      56.367  26.920  62.193  1.00  0.00      PROA  
ATOM    834  C   PRO P  95      57.094  31.113  61.362  1.00  0.00      PROA  
ATOM    835  O   PRO P  95      57.575  32.044  61.986  1.00  0.00      PROA  
ATOM    836  N   LEU P  96      57.674  30.603  60.188  1.00  0.00      PROA  
ATOM    837  HN  LEU P  96      57.305  29.865  59.626  1.00  0.00      PROA  
ATOM    838  CA  LEU P  96      58.756  31.232  59.548  1.00  0.00      PROA  
ATOM    839  HA  LEU P  96      59.487  31.456  60.309  1.00  0.00      PROA  
ATOM    840  CB  LEU P  96      59.428  30.283  58.515  1.00  0.00      PROA  
ATOM    841  HB1 LEU P  96      58.911  30.400  57.541  1.00  0.00      PROA  
ATOM    842  HB2 LEU P  96      59.435  29.194  58.724  1.00  0.00      PROA  
ATOM    843  CG  LEU P  96      60.863  30.551  58.133  1.00  0.00      PROA  
ATOM    844  HG  LEU P  96      61.034  31.543  57.646  1.00  0.00      PROA  
ATOM    845  CD1 LEU P  96      61.802  30.546  59.383  1.00  0.00      PROA  
ATOM    846 HD11 LEU P  96      61.480  31.345  60.073  1.00  0.00      PROA  
ATOM    847 HD12 LEU P  96      62.809  30.776  58.975  1.00  0.00      PROA  
ATOM    848 HD13 LEU P  96      61.730  29.538  59.846  1.00  0.00      PROA  
ATOM    849  CD2 LEU P  96      61.414  29.456  57.166  1.00  0.00      PROA  
ATOM    850 HD21 LEU P  96      60.769  29.425  56.268  1.00  0.00      PROA  
ATOM    851 HD22 LEU P  96      61.249  28.489  57.681  1.00  0.00      PROA  
ATOM    852 HD23 LEU P  96      62.474  29.574  56.834  1.00  0.00      PROA  
ATOM    853  C   LEU P  96      58.314  32.556  59.013  1.00  0.00      PROA  
ATOM    854  O   LEU P  96      58.928  33.562  59.311  1.00  0.00      PROA  
ATOM    855  N   ILE P  97      57.158  32.505  58.291  1.00  0.00      PROA  
ATOM    856  HN  ILE P  97      56.740  31.628  58.086  1.00  0.00      PROA  
ATOM    857  CA  ILE P  97      56.495  33.699  57.776  1.00  0.00      PROA  
ATOM    858  HA  ILE P  97      57.153  34.245  57.119  1.00  0.00      PROA  
ATOM    859  CB  ILE P  97      55.330  33.199  56.873  1.00  0.00      PROA  
ATOM    860  HB  ILE P  97      54.695  32.526  57.487  1.00  0.00      PROA  
ATOM    861  CG2 ILE P  97      54.386  34.346  56.472  1.00  0.00      PROA  
ATOM    862 HG21 ILE P  97      53.821  34.750  57.343  1.00  0.00      PROA  
ATOM    863 HG22 ILE P  97      53.590  33.912  55.832  1.00  0.00      PROA  
ATOM    864 HG23 ILE P  97      54.888  35.136  55.868  1.00  0.00      PROA  
ATOM    865  CG1 ILE P  97      55.954  32.427  55.688  1.00  0.00      PROA  
ATOM    866 HG11 ILE P  97      56.508  31.566  56.119  1.00  0.00      PROA  
ATOM    867 HG12 ILE P  97      56.719  32.982  55.105  1.00  0.00      PROA  
ATOM    868  CD  ILE P  97      54.937  31.776  54.769  1.00  0.00      PROA  
ATOM    869  HD1 ILE P  97      55.418  31.429  53.830  1.00  0.00      PROA  
ATOM    870  HD2 ILE P  97      54.044  32.412  54.567  1.00  0.00      PROA  
ATOM    871  HD3 ILE P  97      54.506  30.914  55.332  1.00  0.00      PROA  
ATOM    872  C   ILE P  97      55.946  34.660  58.876  1.00  0.00      PROA  
ATOM    873  O   ILE P  97      56.091  35.846  58.715  1.00  0.00      PROA  
ATOM    874  N   LYS P  98      55.314  34.161  59.935  1.00  0.00      PROA  
ATOM    875  HN  LYS P  98      55.127  33.183  59.937  1.00  0.00      PROA  
ATOM    876  CA  LYS P  98      54.934  34.947  61.078  1.00  0.00      PROA  
ATOM    877  HA  LYS P  98      54.266  35.769  60.874  1.00  0.00      PROA  
ATOM    878  CB  LYS P  98      54.249  34.104  62.102  1.00  0.00      PROA  
ATOM    879  HB1 LYS P  98      54.393  34.586  63.101  1.00  0.00      PROA  
ATOM    880  HB2 LYS P  98      54.828  33.154  62.179  1.00  0.00      PROA  
ATOM    881  CG  LYS P  98      52.750  33.856  62.091  1.00  0.00      PROA  
ATOM    882  HG1 LYS P  98      52.603  33.497  61.051  1.00  0.00      PROA  
ATOM    883  HG2 LYS P  98      52.159  34.797  62.124  1.00  0.00      PROA  
ATOM    884  CD  LYS P  98      52.206  32.870  63.130  1.00  0.00      PROA  
ATOM    885  HD1 LYS P  98      52.445  33.210  64.156  1.00  0.00      PROA  
ATOM    886  HD2 LYS P  98      52.474  31.823  62.906  1.00  0.00      PROA  
ATOM    887  CE  LYS P  98      50.655  32.788  63.099  1.00  0.00      PROA  
ATOM    888  HE1 LYS P  98      50.323  31.853  63.598  1.00  0.00      PROA  
ATOM    889  HE2 LYS P  98      50.179  32.675  62.102  1.00  0.00      PROA  
ATOM    890  NZ  LYS P  98      49.992  34.000  63.752  1.00  0.00      PROA  
ATOM    891  HZ1 LYS P  98      50.146  34.903  63.266  1.00  0.00      PROA  
ATOM    892  HZ2 LYS P  98      50.380  34.069  64.715  1.00  0.00      PROA  
ATOM    893  HZ3 LYS P  98      48.959  33.930  63.698  1.00  0.00      PROA  
ATOM    894  C   LYS P  98      56.140  35.680  61.658  1.00  0.00      PROA  
ATOM    895  O   LYS P  98      56.073  36.861  61.876  1.00  0.00      PROA  
ATOM    896  N   GLU P  99      57.331  35.040  61.753  1.00  0.00      PROA  
ATOM    897  HN  GLU P  99      57.452  34.083  61.523  1.00  0.00      PROA  
ATOM    898  CA  GLU P  99      58.548  35.716  62.187  1.00  0.00      PROA  
ATOM    899  HA  GLU P  99      58.311  36.331  63.044  1.00  0.00      PROA  
ATOM    900  CB  GLU P  99      59.663  34.734  62.666  1.00  0.00      PROA  
ATOM    901  HB1 GLU P  99      59.877  34.007  61.853  1.00  0.00      PROA  
ATOM    902  HB2 GLU P  99      59.273  34.238  63.592  1.00  0.00      PROA  
ATOM    903  CG  GLU P  99      61.076  35.370  62.761  1.00  0.00      PROA  
ATOM    904  HG1 GLU P  99      61.063  36.309  63.353  1.00  0.00      PROA  
ATOM    905  HG2 GLU P  99      61.523  35.677  61.790  1.00  0.00      PROA  
ATOM    906  CD  GLU P  99      62.011  34.484  63.448  1.00  0.00      PROA  
ATOM    907  OE1 GLU P  99      61.590  33.379  63.853  1.00  0.00      PROA  
ATOM    908  OE2 GLU P  99      63.169  34.880  63.625  1.00  0.00      PROA  
ATOM    909  C   GLU P  99      59.006  36.816  61.232  1.00  0.00      PROA  
ATOM    910  O   GLU P  99      59.407  37.933  61.607  1.00  0.00      PROA  
ATOM    911  N   ALA P 100      59.011  36.479  59.961  1.00  0.00      PROA  
ATOM    912  HN  ALA P 100      58.678  35.587  59.680  1.00  0.00      PROA  
ATOM    913  CA  ALA P 100      59.591  37.347  58.952  1.00  0.00      PROA  
ATOM    914  HA  ALA P 100      60.614  37.535  59.247  1.00  0.00      PROA  
ATOM    915  CB  ALA P 100      59.584  36.665  57.586  1.00  0.00      PROA  
ATOM    916  HB1 ALA P 100      58.552  36.353  57.296  1.00  0.00      PROA  
ATOM    917  HB2 ALA P 100      60.227  35.769  57.494  1.00  0.00      PROA  
ATOM    918  HB3 ALA P 100      59.975  37.376  56.818  1.00  0.00      PROA  
ATOM    919  C   ALA P 100      58.863  38.724  58.803  1.00  0.00      PROA  
ATOM    920  O   ALA P 100      59.360  39.820  58.847  1.00  0.00      PROA  
ATOM    921  N   LEU P 101      57.479  38.549  58.766  1.00  0.00      PROA  
ATOM    922  HN  LEU P 101      57.006  37.683  58.884  1.00  0.00      PROA  
ATOM    923  CA  LEU P 101      56.677  39.741  58.644  1.00  0.00      PROA  
ATOM    924  HA  LEU P 101      57.172  40.534  58.089  1.00  0.00      PROA  
ATOM    925  CB  LEU P 101      55.313  39.375  57.964  1.00  0.00      PROA  
ATOM    926  HB1 LEU P 101      54.784  40.332  57.757  1.00  0.00      PROA  
ATOM    927  HB2 LEU P 101      54.682  38.761  58.648  1.00  0.00      PROA  
ATOM    928  CG  LEU P 101      55.444  38.583  56.671  1.00  0.00      PROA  
ATOM    929  HG  LEU P 101      56.145  37.723  56.714  1.00  0.00      PROA  
ATOM    930  CD1 LEU P 101      54.126  38.050  56.275  1.00  0.00      PROA  
ATOM    931 HD11 LEU P 101      53.620  37.374  57.001  1.00  0.00      PROA  
ATOM    932 HD12 LEU P 101      54.388  37.494  55.346  1.00  0.00      PROA  
ATOM    933 HD13 LEU P 101      53.448  38.853  55.938  1.00  0.00      PROA  
ATOM    934  CD2 LEU P 101      56.107  39.460  55.536  1.00  0.00      PROA  
ATOM    935 HD21 LEU P 101      55.978  38.994  54.534  1.00  0.00      PROA  
ATOM    936 HD22 LEU P 101      57.212  39.562  55.682  1.00  0.00      PROA  
ATOM    937 HD23 LEU P 101      55.557  40.410  55.435  1.00  0.00      PROA  
ATOM    938  C   LEU P 101      56.357  40.322  60.010  1.00  0.00      PROA  
ATOM    939  O   LEU P 101      55.998  41.519  60.089  1.00  0.00      PROA  
ATOM    940  N   ILE P 102      56.452  39.662  61.209  1.00  0.00      PROA  
ATOM    941  HN  ILE P 102      56.675  38.684  61.242  1.00  0.00      PROA  
ATOM    942  CA  ILE P 102      56.130  40.382  62.496  1.00  0.00      PROA  
ATOM    943  HA  ILE P 102      55.554  41.253  62.227  1.00  0.00      PROA  
ATOM    944  CB  ILE P 102      55.291  39.565  63.502  1.00  0.00      PROA  
ATOM    945  HB  ILE P 102      55.728  38.562  63.645  1.00  0.00      PROA  
ATOM    946  CG2 ILE P 102      55.181  40.187  64.896  1.00  0.00      PROA  
ATOM    947 HG21 ILE P 102      56.029  39.859  65.535  1.00  0.00      PROA  
ATOM    948 HG22 ILE P 102      54.280  39.812  65.425  1.00  0.00      PROA  
ATOM    949 HG23 ILE P 102      54.962  41.273  64.755  1.00  0.00      PROA  
ATOM    950  CG1 ILE P 102      53.918  39.292  62.787  1.00  0.00      PROA  
ATOM    951 HG11 ILE P 102      54.090  38.969  61.735  1.00  0.00      PROA  
ATOM    952 HG12 ILE P 102      53.383  40.261  62.735  1.00  0.00      PROA  
ATOM    953  CD  ILE P 102      53.146  38.111  63.538  1.00  0.00      PROA  
ATOM    954  HD1 ILE P 102      52.342  37.838  62.812  1.00  0.00      PROA  
ATOM    955  HD2 ILE P 102      52.587  38.571  64.384  1.00  0.00      PROA  
ATOM    956  HD3 ILE P 102      53.851  37.339  63.909  1.00  0.00      PROA  
ATOM    957  C   ILE P 102      57.293  40.899  63.201  1.00  0.00      PROA  
ATOM    958  O   ILE P 102      57.325  42.001  63.682  1.00  0.00      PROA  
ATOM    959  N   HIS P 103      58.388  40.118  63.232  1.00  0.00      PROA  
ATOM    960  HN  HIS P 103      58.258  39.247  62.752  1.00  0.00      PROA  
ATOM    961  CA  HIS P 103      59.529  40.349  64.172  1.00  0.00      PROA  
ATOM    962  HA  HIS P 103      59.207  41.067  64.910  1.00  0.00      PROA  
ATOM    963  CB  HIS P 103      59.957  39.009  64.780  1.00  0.00      PROA  
ATOM    964  HB1 HIS P 103      60.842  39.227  65.416  1.00  0.00      PROA  
ATOM    965  HB2 HIS P 103      60.148  38.309  63.932  1.00  0.00      PROA  
ATOM    966  ND1 HIS P 103      58.134  38.854  66.564  1.00  0.00      PROA  
ATOM    967  HD1 HIS P 103      57.977  39.836  66.724  1.00  0.00      PROA  
ATOM    968  CG  HIS P 103      58.997  38.342  65.708  1.00  0.00      PROA  
ATOM    969  CE1 HIS P 103      57.474  37.883  67.252  1.00  0.00      PROA  
ATOM    970  HE1 HIS P 103      56.700  38.146  67.974  1.00  0.00      PROA  
ATOM    971  NE2 HIS P 103      57.862  36.670  66.780  1.00  0.00      PROA  
ATOM    972  CD2 HIS P 103      58.828  37.004  65.858  1.00  0.00      PROA  
ATOM    973  HD2 HIS P 103      59.372  36.208  65.360  1.00  0.00      PROA  
ATOM    974  C   HIS P 103      60.775  40.955  63.497  1.00  0.00      PROA  
ATOM    975  O   HIS P 103      61.731  41.379  64.075  1.00  0.00      PROA  
ATOM    976  N   MET P 104      60.841  41.026  62.161  1.00  0.00      PROA  
ATOM    977  HN  MET P 104      60.155  40.616  61.556  1.00  0.00      PROA  
ATOM    978  CA  MET P 104      62.014  41.579  61.467  1.00  0.00      PROA  
ATOM    979  HA  MET P 104      62.795  41.826  62.171  1.00  0.00      PROA  
ATOM    980  CB  MET P 104      62.654  40.696  60.378  1.00  0.00      PROA  
ATOM    981  HB1 MET P 104      63.598  41.141  59.990  1.00  0.00      PROA  
ATOM    982  HB2 MET P 104      61.891  40.638  59.567  1.00  0.00      PROA  
ATOM    983  CG  MET P 104      62.858  39.299  60.960  1.00  0.00      PROA  
ATOM    984  HG1 MET P 104      63.094  38.634  60.100  1.00  0.00      PROA  
ATOM    985  HG2 MET P 104      61.982  38.805  61.442  1.00  0.00      PROA  
ATOM    986  SD  MET P 104      64.321  39.247  62.192  1.00  0.00      PROA  
ATOM    987  CE  MET P 104      64.765  37.515  62.113  1.00  0.00      PROA  
ATOM    988  HE1 MET P 104      65.338  37.163  61.235  1.00  0.00      PROA  
ATOM    989  HE2 MET P 104      63.802  36.944  62.066  1.00  0.00      PROA  
ATOM    990  HE3 MET P 104      65.354  37.203  63.001  1.00  0.00      PROA  
ATOM    991  C   MET P 104      61.731  42.921  60.765  1.00  0.00      PROA  
ATOM    992  O   MET P 104      62.537  43.373  59.948  1.00  0.00      PROA  
ATOM    993  N   ASP P 105      60.680  43.602  61.190  1.00  0.00      PROA  
ATOM    994  HN  ASP P 105      60.064  43.241  61.887  1.00  0.00      PROA  
ATOM    995  CA  ASP P 105      60.231  44.789  60.547  1.00  0.00      PROA  
ATOM    996  HA  ASP P 105      59.975  44.470  59.549  1.00  0.00      PROA  
ATOM    997  CB  ASP P 105      58.942  45.219  61.228  1.00  0.00      PROA  
ATOM    998  HB1 ASP P 105      58.226  44.388  61.098  1.00  0.00      PROA  
ATOM    999  HB2 ASP P 105      58.396  46.072  60.767  1.00  0.00      PROA  
ATOM   1000  CG  ASP P 105      59.137  45.437  62.715  1.00  0.00      PROA  
ATOM   1001  OD1 ASP P 105      58.083  45.347  63.423  1.00  0.00      PROA  
ATOM   1002  OD2 ASP P 105      60.227  45.694  63.351  1.00  0.00      PROA  
ATOM   1003  C   ASP P 105      61.314  45.986  60.398  1.00  0.00      PROA  
ATOM   1004  O   ASP P 105      61.426  46.561  59.280  1.00  0.00      PROA  
ATOM   1005  N   GLN P 106      62.142  46.256  61.452  1.00  0.00      PROA  
ATOM   1006  HN  GLN P 106      61.916  45.854  62.337  1.00  0.00      PROA  
ATOM   1007  CA  GLN P 106      63.200  47.205  61.380  1.00  0.00      PROA  
ATOM   1008  HA  GLN P 106      62.738  48.120  61.051  1.00  0.00      PROA  
ATOM   1009  CB  GLN P 106      63.816  47.420  62.809  1.00  0.00      PROA  
ATOM   1010  HB1 GLN P 106      64.660  48.141  62.737  1.00  0.00      PROA  
ATOM   1011  HB2 GLN P 106      64.297  46.430  62.941  1.00  0.00      PROA  
ATOM   1012  CG  GLN P 106      62.863  47.815  63.923  1.00  0.00      PROA  
ATOM   1013  HG1 GLN P 106      63.533  47.977  64.792  1.00  0.00      PROA  
ATOM   1014  HG2 GLN P 106      62.259  46.965  64.314  1.00  0.00      PROA  
ATOM   1015  CD  GLN P 106      62.020  49.145  63.600  1.00  0.00      PROA  
ATOM   1016  OE1 GLN P 106      62.342  49.954  62.742  1.00  0.00      PROA  
ATOM   1017  NE2 GLN P 106      60.856  49.319  64.274  1.00  0.00      PROA  
ATOM   1018 HE21 GLN P 106      60.417  50.193  64.088  1.00  0.00      PROA  
ATOM   1019 HE22 GLN P 106      60.603  48.711  65.020  1.00  0.00      PROA  
ATOM   1020  C   GLN P 106      64.316  46.815  60.420  1.00  0.00      PROA  
ATOM   1021  O   GLN P 106      64.912  47.636  59.765  1.00  0.00      PROA  
ATOM   1022  N   ASN P 107      64.654  45.470  60.272  1.00  0.00      PROA  
ATOM   1023  HN  ASN P 107      64.072  44.792  60.712  1.00  0.00      PROA  
ATOM   1024  CA  ASN P 107      65.583  44.944  59.257  1.00  0.00      PROA  
ATOM   1025  HA  ASN P 107      66.409  45.641  59.193  1.00  0.00      PROA  
ATOM   1026  CB  ASN P 107      66.025  43.465  59.544  1.00  0.00      PROA  
ATOM   1027  HB1 ASN P 107      66.597  43.035  58.698  1.00  0.00      PROA  
ATOM   1028  HB2 ASN P 107      65.116  42.833  59.648  1.00  0.00      PROA  
ATOM   1029  CG  ASN P 107      66.783  43.252  60.856  1.00  0.00      PROA  
ATOM   1030  OD1 ASN P 107      66.243  42.527  61.668  1.00  0.00      PROA  
ATOM   1031  ND2 ASN P 107      67.986  43.793  61.047  1.00  0.00      PROA  
ATOM   1032 HD21 ASN P 107      68.375  43.705  61.962  1.00  0.00      PROA  
ATOM   1033 HD22 ASN P 107      68.426  44.327  60.320  1.00  0.00      PROA  
ATOM   1034  C   ASN P 107      64.957  44.979  57.842  1.00  0.00      PROA  
ATOM   1035  O   ASN P 107      65.680  45.370  56.894  1.00  0.00      PROA  
ATOM   1036  N   PHE P 108      63.719  44.695  57.613  1.00  0.00      PROA  
ATOM   1037  HN  PHE P 108      63.198  44.231  58.321  1.00  0.00      PROA  
ATOM   1038  CA  PHE P 108      63.124  44.774  56.281  1.00  0.00      PROA  
ATOM   1039  HA  PHE P 108      63.485  45.656  55.771  1.00  0.00      PROA  
ATOM   1040  CB  PHE P 108      63.404  43.516  55.370  1.00  0.00      PROA  
ATOM   1041  HB1 PHE P 108      64.513  43.493  55.374  1.00  0.00      PROA  
ATOM   1042  HB2 PHE P 108      62.958  43.660  54.362  1.00  0.00      PROA  
ATOM   1043  CG  PHE P 108      63.108  42.130  55.857  1.00  0.00      PROA  
ATOM   1044  CD1 PHE P 108      61.792  41.667  55.662  1.00  0.00      PROA  
ATOM   1045  HD1 PHE P 108      61.053  42.300  55.207  1.00  0.00      PROA  
ATOM   1046  CE1 PHE P 108      61.472  40.365  56.155  1.00  0.00      PROA  
ATOM   1047  HE1 PHE P 108      60.457  40.017  56.128  1.00  0.00      PROA  
ATOM   1048  CZ  PHE P 108      62.475  39.644  56.841  1.00  0.00      PROA  
ATOM   1049  HZ  PHE P 108      62.240  38.649  57.207  1.00  0.00      PROA  
ATOM   1050  CD2 PHE P 108      64.055  41.334  56.496  1.00  0.00      PROA  
ATOM   1051  HD2 PHE P 108      65.045  41.744  56.600  1.00  0.00      PROA  
ATOM   1052  CE2 PHE P 108      63.754  40.082  56.963  1.00  0.00      PROA  
ATOM   1053  HE2 PHE P 108      64.470  39.451  57.472  1.00  0.00      PROA  
ATOM   1054  C   PHE P 108      61.715  45.089  56.316  1.00  0.00      PROA  
ATOM   1055  O   PHE P 108      60.898  44.422  56.897  1.00  0.00      PROA  
ATOM   1056  N   GLY P 109      61.353  46.212  55.592  1.00  0.00      PROA  
ATOM   1057  HN  GLY P 109      62.090  46.767  55.216  1.00  0.00      PROA  
ATOM   1058  CA  GLY P 109      60.070  46.742  55.357  1.00  0.00      PROA  
ATOM   1059  HA1 GLY P 109      59.747  47.281  56.232  1.00  0.00      PROA  
ATOM   1060  HA2 GLY P 109      59.359  45.945  55.203  1.00  0.00      PROA  
ATOM   1061  C   GLY P 109      59.966  47.662  54.190  1.00  0.00      PROA  
ATOM   1062  O   GLY P 109      58.966  47.771  53.568  1.00  0.00      PROA  
ATOM   1063  N   ASN P 110      61.074  48.323  53.767  1.00  0.00      PROA  
ATOM   1064  HN  ASN P 110      61.943  48.435  54.236  1.00  0.00      PROA  
ATOM   1065  CA  ASN P 110      61.088  49.260  52.675  1.00  0.00      PROA  
ATOM   1066  HA  ASN P 110      60.164  49.828  52.662  1.00  0.00      PROA  
ATOM   1067  CB  ASN P 110      62.372  50.196  52.586  1.00  0.00      PROA  
ATOM   1068  HB1 ASN P 110      62.294  50.899  51.729  1.00  0.00      PROA  
ATOM   1069  HB2 ASN P 110      63.274  49.544  52.536  1.00  0.00      PROA  
ATOM   1070  CG  ASN P 110      62.329  51.139  53.845  1.00  0.00      PROA  
ATOM   1071  OD1 ASN P 110      61.311  51.156  54.577  1.00  0.00      PROA  
ATOM   1072  ND2 ASN P 110      63.234  52.141  53.918  1.00  0.00      PROA  
ATOM   1073 HD21 ASN P 110      63.985  52.237  53.271  1.00  0.00      PROA  
ATOM   1074 HD22 ASN P 110      63.114  52.875  54.588  1.00  0.00      PROA  
ATOM   1075  C   ASN P 110      60.995  48.446  51.358  1.00  0.00      PROA  
ATOM   1076  O   ASN P 110      61.305  47.262  51.336  1.00  0.00      PROA  
ATOM   1077  N   ARG P 111      60.456  49.058  50.214  1.00  0.00      PROA  
ATOM   1078  HN  ARG P 111      60.132  49.994  50.277  1.00  0.00      PROA  
ATOM   1079  CA  ARG P 111      60.180  48.546  48.903  1.00  0.00      PROA  
ATOM   1080  HA  ARG P 111      59.960  47.491  48.986  1.00  0.00      PROA  
ATOM   1081  CB  ARG P 111      58.929  49.304  48.398  1.00  0.00      PROA  
ATOM   1082  HB1 ARG P 111      58.756  48.825  47.407  1.00  0.00      PROA  
ATOM   1083  HB2 ARG P 111      59.170  50.374  48.247  1.00  0.00      PROA  
ATOM   1084  CG  ARG P 111      57.745  49.216  49.376  1.00  0.00      PROA  
ATOM   1085  HG1 ARG P 111      56.916  49.683  48.810  1.00  0.00      PROA  
ATOM   1086  HG2 ARG P 111      58.021  49.727  50.322  1.00  0.00      PROA  
ATOM   1087  CD  ARG P 111      57.313  47.767  49.574  1.00  0.00      PROA  
ATOM   1088  HD1 ARG P 111      58.073  47.156  50.109  1.00  0.00      PROA  
ATOM   1089  HD2 ARG P 111      57.081  47.191  48.649  1.00  0.00      PROA  
ATOM   1090  NE  ARG P 111      56.097  47.887  50.469  1.00  0.00      PROA  
ATOM   1091  HE  ARG P 111      55.595  48.755  50.544  1.00  0.00      PROA  
ATOM   1092  CZ  ARG P 111      55.664  46.875  51.246  1.00  0.00      PROA  
ATOM   1093  NH1 ARG P 111      56.216  45.690  51.220  1.00  0.00      PROA  
ATOM   1094 HH11 ARG P 111      56.819  45.280  50.547  1.00  0.00      PROA  
ATOM   1095 HH12 ARG P 111      55.613  45.030  51.676  1.00  0.00      PROA  
ATOM   1096  NH2 ARG P 111      54.698  47.033  52.126  1.00  0.00      PROA  
ATOM   1097 HH21 ARG P 111      54.271  47.916  52.307  1.00  0.00      PROA  
ATOM   1098 HH22 ARG P 111      54.373  46.186  52.548  1.00  0.00      PROA  
ATOM   1099  C   ARG P 111      61.430  48.724  47.940  1.00  0.00      PROA  
ATOM   1100  O   ARG P 111      62.159  49.741  47.936  1.00  0.00      PROA  
ATOM   1101  N   PRO P 112      61.736  47.775  47.046  1.00  0.00      PROA  
ATOM   1102  CD  PRO P 112      61.368  46.368  47.167  1.00  0.00      PROA  
ATOM   1103  HD1 PRO P 112      60.359  46.162  47.598  1.00  0.00      PROA  
ATOM   1104  HD2 PRO P 112      62.108  45.971  47.891  1.00  0.00      PROA  
ATOM   1105  CA  PRO P 112      62.713  47.852  45.963  1.00  0.00      PROA  
ATOM   1106  HA  PRO P 112      63.697  48.086  46.339  1.00  0.00      PROA  
ATOM   1107  CB  PRO P 112      62.782  46.399  45.323  1.00  0.00      PROA  
ATOM   1108  HB1 PRO P 112      63.647  45.810  45.681  1.00  0.00      PROA  
ATOM   1109  HB2 PRO P 112      62.974  46.266  44.236  1.00  0.00      PROA  
ATOM   1110  CG  PRO P 112      61.421  45.820  45.737  1.00  0.00      PROA  
ATOM   1111  HG1 PRO P 112      60.631  46.241  45.090  1.00  0.00      PROA  
ATOM   1112  HG2 PRO P 112      61.394  44.714  45.614  1.00  0.00      PROA  
ATOM   1113  C   PRO P 112      62.337  49.029  45.062  1.00  0.00      PROA  
ATOM   1114  O   PRO P 112      61.188  49.103  44.557  1.00  0.00      PROA  
ATOM   1115  N   VAL P 113      63.243  49.967  44.765  1.00  0.00      PROA  
ATOM   1116  HN  VAL P 113      64.155  49.806  45.133  1.00  0.00      PROA  
ATOM   1117  CA  VAL P 113      62.906  51.296  44.180  1.00  0.00      PROA  
ATOM   1118  HA  VAL P 113      61.889  51.622  44.365  1.00  0.00      PROA  
ATOM   1119  CB  VAL P 113      63.754  52.417  44.732  1.00  0.00      PROA  
ATOM   1120  HB  VAL P 113      64.811  52.071  44.811  1.00  0.00      PROA  
ATOM   1121  CG1 VAL P 113      63.625  53.717  43.792  1.00  0.00      PROA  
ATOM   1122 HG11 VAL P 113      64.148  54.585  44.237  1.00  0.00      PROA  
ATOM   1123 HG12 VAL P 113      62.549  53.973  43.643  1.00  0.00      PROA  
ATOM   1124 HG13 VAL P 113      63.921  53.616  42.731  1.00  0.00      PROA  
ATOM   1125  CG2 VAL P 113      63.369  52.902  46.117  1.00  0.00      PROA  
ATOM   1126 HG21 VAL P 113      63.913  53.845  46.335  1.00  0.00      PROA  
ATOM   1127 HG22 VAL P 113      63.605  52.098  46.853  1.00  0.00      PROA  
ATOM   1128 HG23 VAL P 113      62.285  53.127  46.197  1.00  0.00      PROA  
ATOM   1129  C   VAL P 113      63.021  51.142  42.681  1.00  0.00      PROA  
ATOM   1130  O   VAL P 113      64.084  50.987  42.126  1.00  0.00      PROA  
ATOM   1131  N   THR P 114      61.846  51.277  42.001  1.00  0.00      PROA  
ATOM   1132  HN  THR P 114      61.020  51.549  42.474  1.00  0.00      PROA  
ATOM   1133  CA  THR P 114      61.688  51.145  40.499  1.00  0.00      PROA  
ATOM   1134  HA  THR P 114      62.212  50.248  40.206  1.00  0.00      PROA  
ATOM   1135  CB  THR P 114      60.254  51.102  40.019  1.00  0.00      PROA  
ATOM   1136  HB  THR P 114      60.113  51.167  38.925  1.00  0.00      PROA  
ATOM   1137  OG1 THR P 114      59.514  52.074  40.682  1.00  0.00      PROA  
ATOM   1138  HG1 THR P 114      58.637  51.810  40.395  1.00  0.00      PROA  
ATOM   1139  CG2 THR P 114      59.826  49.716  40.452  1.00  0.00      PROA  
ATOM   1140 HG21 THR P 114      58.773  49.496  40.164  1.00  0.00      PROA  
ATOM   1141 HG22 THR P 114      59.940  49.542  41.544  1.00  0.00      PROA  
ATOM   1142 HG23 THR P 114      60.428  49.013  39.835  1.00  0.00      PROA  
ATOM   1143  C   THR P 114      62.378  52.333  39.634  1.00  0.00      PROA  
ATOM   1144  O   THR P 114      62.509  53.437  40.147  1.00  0.00      PROA  
ATOM   1145  N   PRO P 115      62.758  52.064  38.362  1.00  0.00      PROA  
ATOM   1146  CD  PRO P 115      63.002  50.750  37.794  1.00  0.00      PROA  
ATOM   1147  HD1 PRO P 115      62.020  50.264  37.599  1.00  0.00      PROA  
ATOM   1148  HD2 PRO P 115      63.565  50.078  38.478  1.00  0.00      PROA  
ATOM   1149  CA  PRO P 115      63.054  53.095  37.359  1.00  0.00      PROA  
ATOM   1150  HA  PRO P 115      64.065  53.406  37.608  1.00  0.00      PROA  
ATOM   1151  CB  PRO P 115      62.962  52.310  36.006  1.00  0.00      PROA  
ATOM   1152  HB1 PRO P 115      63.519  52.845  35.210  1.00  0.00      PROA  
ATOM   1153  HB2 PRO P 115      61.863  52.314  35.839  1.00  0.00      PROA  
ATOM   1154  CG  PRO P 115      63.596  50.948  36.408  1.00  0.00      PROA  
ATOM   1155  HG1 PRO P 115      63.354  50.058  35.788  1.00  0.00      PROA  
ATOM   1156  HG2 PRO P 115      64.676  51.174  36.455  1.00  0.00      PROA  
ATOM   1157  C   PRO P 115      62.325  54.430  37.426  1.00  0.00      PROA  
ATOM   1158  O   PRO P 115      61.088  54.564  37.425  1.00  0.00      PROA  
ATOM   1159  N   MET P 116      63.028  55.594  37.545  1.00  0.00      PROA  
ATOM   1160  HN  MET P 116      63.981  55.676  37.794  1.00  0.00      PROA  
ATOM   1161  CA  MET P 116      62.515  56.917  37.319  1.00  0.00      PROA  
ATOM   1162  HA  MET P 116      63.388  57.524  37.142  1.00  0.00      PROA  
ATOM   1163  CB  MET P 116      61.820  57.140  35.913  1.00  0.00      PROA  
ATOM   1164  HB1 MET P 116      61.372  58.154  35.896  1.00  0.00      PROA  
ATOM   1165  HB2 MET P 116      61.001  56.420  35.690  1.00  0.00      PROA  
ATOM   1166  CG  MET P 116      62.729  57.023  34.684  1.00  0.00      PROA  
ATOM   1167  HG1 MET P 116      62.093  57.117  33.780  1.00  0.00      PROA  
ATOM   1168  HG2 MET P 116      63.194  56.009  34.600  1.00  0.00      PROA  
ATOM   1169  SD  MET P 116      63.926  58.300  34.475  1.00  0.00      PROA  
ATOM   1170  CE  MET P 116      64.333  57.890  32.750  1.00  0.00      PROA  
ATOM   1171  HE1 MET P 116      65.336  58.308  32.490  1.00  0.00      PROA  
ATOM   1172  HE2 MET P 116      63.498  58.108  32.049  1.00  0.00      PROA  
ATOM   1173  HE3 MET P 116      64.333  56.791  32.569  1.00  0.00      PROA  
ATOM   1174  C   MET P 116      61.865  57.529  38.498  1.00  0.00      PROA  
ATOM   1175  O   MET P 116      61.310  58.619  38.411  1.00  0.00      PROA  
ATOM   1176  N   ARG P 117      61.833  56.806  39.667  1.00  0.00      PROA  
ATOM   1177  HN  ARG P 117      62.209  55.887  39.652  1.00  0.00      PROA  
ATOM   1178  CA  ARG P 117      61.116  57.325  40.848  1.00  0.00      PROA  
ATOM   1179  HA  ARG P 117      60.229  57.802  40.463  1.00  0.00      PROA  
ATOM   1180  CB  ARG P 117      60.653  56.216  41.736  1.00  0.00      PROA  
ATOM   1181  HB1 ARG P 117      60.471  56.424  42.813  1.00  0.00      PROA  
ATOM   1182  HB2 ARG P 117      61.439  55.434  41.673  1.00  0.00      PROA  
ATOM   1183  CG  ARG P 117      59.274  55.638  41.210  1.00  0.00      PROA  
ATOM   1184  HG1 ARG P 117      58.373  56.272  41.385  1.00  0.00      PROA  
ATOM   1185  HG2 ARG P 117      59.062  54.727  41.820  1.00  0.00      PROA  
ATOM   1186  CD  ARG P 117      59.186  55.150  39.743  1.00  0.00      PROA  
ATOM   1187  HD1 ARG P 117      59.952  54.365  39.544  1.00  0.00      PROA  
ATOM   1188  HD2 ARG P 117      59.411  55.980  39.034  1.00  0.00      PROA  
ATOM   1189  NE  ARG P 117      57.745  54.632  39.442  1.00  0.00      PROA  
ATOM   1190  HE  ARG P 117      57.011  54.721  40.112  1.00  0.00      PROA  
ATOM   1191  CZ  ARG P 117      57.424  54.028  38.286  1.00  0.00      PROA  
ATOM   1192  NH1 ARG P 117      58.365  53.781  37.401  1.00  0.00      PROA  
ATOM   1193 HH11 ARG P 117      59.271  54.199  37.433  1.00  0.00      PROA  
ATOM   1194 HH12 ARG P 117      58.068  53.309  36.581  1.00  0.00      PROA  
ATOM   1195  NH2 ARG P 117      56.215  53.633  38.006  1.00  0.00      PROA  
ATOM   1196 HH21 ARG P 117      55.984  53.118  37.175  1.00  0.00      PROA  
ATOM   1197 HH22 ARG P 117      55.501  53.815  38.687  1.00  0.00      PROA  
ATOM   1198  C   ARG P 117      61.910  58.458  41.610  1.00  0.00      PROA  
ATOM   1199  O   ARG P 117      61.334  59.232  42.358  1.00  0.00      PROA  
ATOM   1200  N   GLU P 118      63.275  58.611  41.455  1.00  0.00      PROA  
ATOM   1201  HN  GLU P 118      63.642  57.953  40.797  1.00  0.00      PROA  
ATOM   1202  CA  GLU P 118      64.030  59.671  41.870  1.00  0.00      PROA  
ATOM   1203  HA  GLU P 118      63.549  59.972  42.788  1.00  0.00      PROA  
ATOM   1204  CB  GLU P 118      65.513  59.310  42.030  1.00  0.00      PROA  
ATOM   1205  HB1 GLU P 118      65.981  60.285  42.274  1.00  0.00      PROA  
ATOM   1206  HB2 GLU P 118      65.934  58.779  41.152  1.00  0.00      PROA  
ATOM   1207  CG  GLU P 118      65.793  58.489  43.173  1.00  0.00      PROA  
ATOM   1208  HG1 GLU P 118      65.567  57.421  42.954  1.00  0.00      PROA  
ATOM   1209  HG2 GLU P 118      65.056  58.688  43.982  1.00  0.00      PROA  
ATOM   1210  CD  GLU P 118      67.161  58.685  43.874  1.00  0.00      PROA  
ATOM   1211  OE1 GLU P 118      68.191  58.844  43.098  1.00  0.00      PROA  
ATOM   1212  OE2 GLU P 118      67.246  58.692  45.131  1.00  0.00      PROA  
ATOM   1213  C   GLU P 118      63.896  60.826  40.855  1.00  0.00      PROA  
ATOM   1214  O   GLU P 118      63.659  61.939  41.272  1.00  0.00      PROA  
ATOM   1215  N   HIS P 119      63.858  60.494  39.540  1.00  0.00      PROA  
ATOM   1216  HN  HIS P 119      64.173  59.554  39.418  1.00  0.00      PROA  
ATOM   1217  CA  HIS P 119      63.762  61.424  38.399  1.00  0.00      PROA  
ATOM   1218  HA  HIS P 119      64.499  62.216  38.403  1.00  0.00      PROA  
ATOM   1219  CB  HIS P 119      64.234  60.681  37.155  1.00  0.00      PROA  
ATOM   1220  HB1 HIS P 119      63.630  59.750  37.030  1.00  0.00      PROA  
ATOM   1221  HB2 HIS P 119      65.213  60.270  37.460  1.00  0.00      PROA  
ATOM   1222  ND1 HIS P 119      65.552  61.495  35.181  1.00  0.00      PROA  
ATOM   1223  HD1 HIS P 119      66.453  61.162  35.464  1.00  0.00      PROA  
ATOM   1224  CG  HIS P 119      64.315  61.417  35.822  1.00  0.00      PROA  
ATOM   1225  CE1 HIS P 119      65.223  61.858  33.882  1.00  0.00      PROA  
ATOM   1226  HE1 HIS P 119      65.928  62.115  33.097  1.00  0.00      PROA  
ATOM   1227  NE2 HIS P 119      63.881  62.095  33.680  1.00  0.00      PROA  
ATOM   1228  CD2 HIS P 119      63.329  61.716  34.936  1.00  0.00      PROA  
ATOM   1229  HD2 HIS P 119      62.272  61.567  35.097  1.00  0.00      PROA  
ATOM   1230  C   HIS P 119      62.408  62.067  38.187  1.00  0.00      PROA  
ATOM   1231  O   HIS P 119      62.217  63.267  37.919  1.00  0.00      PROA  
ATOM   1232  N   ILE P 120      61.315  61.282  38.251  1.00  0.00      PROA  
ATOM   1233  HN  ILE P 120      61.288  60.283  38.172  1.00  0.00      PROA  
ATOM   1234  CA  ILE P 120      60.028  61.871  38.010  1.00  0.00      PROA  
ATOM   1235  HA  ILE P 120      60.060  62.713  37.340  1.00  0.00      PROA  
ATOM   1236  CB  ILE P 120      59.112  60.845  37.202  1.00  0.00      PROA  
ATOM   1237  HB  ILE P 120      59.103  59.915  37.813  1.00  0.00      PROA  
ATOM   1238  CG2 ILE P 120      57.680  61.340  37.084  1.00  0.00      PROA  
ATOM   1239 HG21 ILE P 120      56.976  60.499  36.898  1.00  0.00      PROA  
ATOM   1240 HG22 ILE P 120      57.566  62.218  36.421  1.00  0.00      PROA  
ATOM   1241 HG23 ILE P 120      57.309  61.829  38.010  1.00  0.00      PROA  
ATOM   1242  CG1 ILE P 120      59.697  60.518  35.834  1.00  0.00      PROA  
ATOM   1243 HG11 ILE P 120      60.768  60.260  35.953  1.00  0.00      PROA  
ATOM   1244 HG12 ILE P 120      59.636  61.460  35.240  1.00  0.00      PROA  
ATOM   1245  CD  ILE P 120      59.025  59.453  34.927  1.00  0.00      PROA  
ATOM   1246  HD1 ILE P 120      59.026  58.459  35.424  1.00  0.00      PROA  
ATOM   1247  HD2 ILE P 120      59.641  59.293  34.012  1.00  0.00      PROA  
ATOM   1248  HD3 ILE P 120      58.056  59.767  34.490  1.00  0.00      PROA  
ATOM   1249  C   ILE P 120      59.366  62.236  39.371  1.00  0.00      PROA  
ATOM   1250  O   ILE P 120      58.722  63.257  39.563  1.00  0.00      PROA  
ATOM   1251  N   PHE P 121      59.514  61.346  40.400  1.00  0.00      PROA  
ATOM   1252  HN  PHE P 121      60.077  60.527  40.327  1.00  0.00      PROA  
ATOM   1253  CA  PHE P 121      58.519  61.334  41.479  1.00  0.00      PROA  
ATOM   1254  HA  PHE P 121      57.748  62.081  41.353  1.00  0.00      PROA  
ATOM   1255  CB  PHE P 121      57.917  59.874  41.735  1.00  0.00      PROA  
ATOM   1256  HB1 PHE P 121      57.442  59.792  42.727  1.00  0.00      PROA  
ATOM   1257  HB2 PHE P 121      58.768  59.160  41.758  1.00  0.00      PROA  
ATOM   1258  CG  PHE P 121      57.107  59.215  40.682  1.00  0.00      PROA  
ATOM   1259  CD1 PHE P 121      55.706  59.291  40.835  1.00  0.00      PROA  
ATOM   1260  HD1 PHE P 121      55.218  59.654  41.730  1.00  0.00      PROA  
ATOM   1261  CE1 PHE P 121      54.814  58.709  39.912  1.00  0.00      PROA  
ATOM   1262  HE1 PHE P 121      53.765  58.627  40.138  1.00  0.00      PROA  
ATOM   1263  CZ  PHE P 121      55.322  58.061  38.785  1.00  0.00      PROA  
ATOM   1264  HZ  PHE P 121      54.552  57.691  38.126  1.00  0.00      PROA  
ATOM   1265  CD2 PHE P 121      57.539  58.442  39.534  1.00  0.00      PROA  
ATOM   1266  HD2 PHE P 121      58.599  58.294  39.422  1.00  0.00      PROA  
ATOM   1267  CE2 PHE P 121      56.687  58.028  38.506  1.00  0.00      PROA  
ATOM   1268  HE2 PHE P 121      57.040  57.483  37.640  1.00  0.00      PROA  
ATOM   1269  C   PHE P 121      59.081  61.852  42.809  1.00  0.00      PROA  
ATOM   1270  O   PHE P 121      58.369  61.979  43.886  1.00  0.00      PROA  
ATOM   1271  N   LYS P 122      60.444  62.126  42.884  1.00  0.00      PROA  
ATOM   1272  HN  LYS P 122      60.980  62.246  42.056  1.00  0.00      PROA  
ATOM   1273  CA  LYS P 122      61.275  62.315  44.128  1.00  0.00      PROA  
ATOM   1274  HA  LYS P 122      62.319  62.213  43.843  1.00  0.00      PROA  
ATOM   1275  CB  LYS P 122      61.363  63.809  44.623  1.00  0.00      PROA  
ATOM   1276  HB1 LYS P 122      61.799  63.915  45.644  1.00  0.00      PROA  
ATOM   1277  HB2 LYS P 122      60.319  64.175  44.705  1.00  0.00      PROA  
ATOM   1278  CG  LYS P 122      62.220  64.762  43.707  1.00  0.00      PROA  
ATOM   1279  HG1 LYS P 122      63.233  64.320  43.593  1.00  0.00      PROA  
ATOM   1280  HG2 LYS P 122      62.336  65.721  44.251  1.00  0.00      PROA  
ATOM   1281  CD  LYS P 122      61.601  65.018  42.351  1.00  0.00      PROA  
ATOM   1282  HD1 LYS P 122      61.578  64.065  41.775  1.00  0.00      PROA  
ATOM   1283  HD2 LYS P 122      62.259  65.659  41.718  1.00  0.00      PROA  
ATOM   1284  CE  LYS P 122      60.188  65.613  42.392  1.00  0.00      PROA  
ATOM   1285  HE1 LYS P 122      59.386  64.962  42.787  1.00  0.00      PROA  
ATOM   1286  HE2 LYS P 122      59.926  65.895  41.350  1.00  0.00      PROA  
ATOM   1287  NZ  LYS P 122      60.100  66.855  43.210  1.00  0.00      PROA  
ATOM   1288  HZ1 LYS P 122      60.421  66.624  44.165  1.00  0.00      PROA  
ATOM   1289  HZ2 LYS P 122      59.110  67.170  43.281  1.00  0.00      PROA  
ATOM   1290  HZ3 LYS P 122      60.622  67.653  42.795  1.00  0.00      PROA  
ATOM   1291  C   LYS P 122      60.995  61.359  45.350  1.00  0.00      PROA  
ATOM   1292  O   LYS P 122      61.103  61.735  46.507  1.00  0.00      PROA  
ATOM   1293  N   LYS P 123      60.626  60.133  45.065  1.00  0.00      PROA  
ATOM   1294  HN  LYS P 123      60.571  59.906  44.094  1.00  0.00      PROA  
ATOM   1295  CA  LYS P 123      60.542  59.008  45.977  1.00  0.00      PROA  
ATOM   1296  HA  LYS P 123      60.331  58.251  45.246  1.00  0.00      PROA  
ATOM   1297  CB  LYS P 123      61.832  58.582  46.755  1.00  0.00      PROA  
ATOM   1298  HB1 LYS P 123      61.807  57.629  47.332  1.00  0.00      PROA  
ATOM   1299  HB2 LYS P 123      62.015  59.421  47.462  1.00  0.00      PROA  
ATOM   1300  CG  LYS P 123      62.985  58.413  45.788  1.00  0.00      PROA  
ATOM   1301  HG1 LYS P 123      63.326  59.449  45.556  1.00  0.00      PROA  
ATOM   1302  HG2 LYS P 123      62.736  57.930  44.823  1.00  0.00      PROA  
ATOM   1303  CD  LYS P 123      64.110  57.603  46.465  1.00  0.00      PROA  
ATOM   1304  HD1 LYS P 123      64.953  57.359  45.784  1.00  0.00      PROA  
ATOM   1305  HD2 LYS P 123      63.751  56.625  46.839  1.00  0.00      PROA  
ATOM   1306  CE  LYS P 123      64.889  58.314  47.641  1.00  0.00      PROA  
ATOM   1307  HE1 LYS P 123      65.652  57.575  47.981  1.00  0.00      PROA  
ATOM   1308  HE2 LYS P 123      64.308  58.665  48.514  1.00  0.00      PROA  
ATOM   1309  NZ  LYS P 123      65.575  59.487  47.038  1.00  0.00      PROA  
ATOM   1310  HZ1 LYS P 123      66.209  59.088  46.319  1.00  0.00      PROA  
ATOM   1311  HZ2 LYS P 123      66.042  60.117  47.717  1.00  0.00      PROA  
ATOM   1312  HZ3 LYS P 123      64.949  60.171  46.559  1.00  0.00      PROA  
ATOM   1313  C   LYS P 123      59.289  59.142  46.894  1.00  0.00      PROA  
ATOM   1314  O   LYS P 123      59.242  58.553  47.965  1.00  0.00      PROA  
ATOM   1315  N   ASN P 124      58.309  60.038  46.622  1.00  0.00      PROA  
ATOM   1316  HN  ASN P 124      58.324  60.519  45.755  1.00  0.00      PROA  
ATOM   1317  CA  ASN P 124      57.155  60.321  47.487  1.00  0.00      PROA  
ATOM   1318  HA  ASN P 124      57.422  59.869  48.437  1.00  0.00      PROA  
ATOM   1319  CB  ASN P 124      56.743  61.801  47.611  1.00  0.00      PROA  
ATOM   1320  HB1 ASN P 124      56.000  61.884  48.421  1.00  0.00      PROA  
ATOM   1321  HB2 ASN P 124      56.376  62.179  46.627  1.00  0.00      PROA  
ATOM   1322  CG  ASN P 124      57.969  62.670  47.917  1.00  0.00      PROA  
ATOM   1323  OD1 ASN P 124      58.080  63.792  47.475  1.00  0.00      PROA  
ATOM   1324  ND2 ASN P 124      58.923  62.134  48.670  1.00  0.00      PROA  
ATOM   1325 HD21 ASN P 124      58.879  61.208  49.059  1.00  0.00      PROA  
ATOM   1326 HD22 ASN P 124      59.728  62.701  48.776  1.00  0.00      PROA  
ATOM   1327  C   ASN P 124      56.040  59.458  46.978  1.00  0.00      PROA  
ATOM   1328  O   ASN P 124      56.027  58.779  45.930  1.00  0.00      PROA  
ATOM   1329  N   GLY P 125      54.985  59.244  47.879  1.00  0.00      PROA  
ATOM   1330  HN  GLY P 125      55.052  59.479  48.851  1.00  0.00      PROA  
ATOM   1331  CA  GLY P 125      53.737  58.520  47.490  1.00  0.00      PROA  
ATOM   1332  HA1 GLY P 125      53.667  58.172  46.461  1.00  0.00      PROA  
ATOM   1333  HA2 GLY P 125      52.981  59.270  47.652  1.00  0.00      PROA  
ATOM   1334  C   GLY P 125      53.621  57.472  48.547  1.00  0.00      PROA  
ATOM   1335  O   GLY P 125      54.196  57.595  49.612  1.00  0.00      PROA  
ATOM   1336  N   LEU P 126      52.942  56.402  48.216  1.00  0.00      PROA  
ATOM   1337  HN  LEU P 126      52.570  56.251  47.313  1.00  0.00      PROA  
ATOM   1338  CA  LEU P 126      52.650  55.434  49.271  1.00  0.00      PROA  
ATOM   1339  HA  LEU P 126      52.769  55.868  50.250  1.00  0.00      PROA  
ATOM   1340  CB  LEU P 126      51.277  54.902  48.995  1.00  0.00      PROA  
ATOM   1341  HB1 LEU P 126      51.115  54.111  49.756  1.00  0.00      PROA  
ATOM   1342  HB2 LEU P 126      51.122  54.287  48.077  1.00  0.00      PROA  
ATOM   1343  CG  LEU P 126      50.036  55.877  49.090  1.00  0.00      PROA  
ATOM   1344  HG  LEU P 126      50.165  56.806  48.498  1.00  0.00      PROA  
ATOM   1345  CD1 LEU P 126      48.816  55.210  48.534  1.00  0.00      PROA  
ATOM   1346 HD11 LEU P 126      48.907  54.803  47.511  1.00  0.00      PROA  
ATOM   1347 HD12 LEU P 126      47.984  55.945  48.520  1.00  0.00      PROA  
ATOM   1348 HD13 LEU P 126      48.605  54.278  49.105  1.00  0.00      PROA  
ATOM   1349  CD2 LEU P 126      49.837  56.401  50.505  1.00  0.00      PROA  
ATOM   1350 HD21 LEU P 126      50.787  56.964  50.663  1.00  0.00      PROA  
ATOM   1351 HD22 LEU P 126      49.784  55.645  51.321  1.00  0.00      PROA  
ATOM   1352 HD23 LEU P 126      48.940  57.058  50.566  1.00  0.00      PROA  
ATOM   1353  C   LEU P 126      53.724  54.210  49.306  1.00  0.00      PROA  
ATOM   1354  O   LEU P 126      53.710  53.358  50.219  1.00  0.00      PROA  
ATOM   1355  N   ILE P 127      54.650  54.136  48.307  1.00  0.00      PROA  
ATOM   1356  HN  ILE P 127      54.750  54.814  47.580  1.00  0.00      PROA  
ATOM   1357  CA  ILE P 127      55.501  52.972  47.974  1.00  0.00      PROA  
ATOM   1358  HA  ILE P 127      55.101  52.129  48.528  1.00  0.00      PROA  
ATOM   1359  CB  ILE P 127      55.301  52.666  46.452  1.00  0.00      PROA  
ATOM   1360  HB  ILE P 127      55.784  53.481  45.860  1.00  0.00      PROA  
ATOM   1361  CG2 ILE P 127      55.948  51.346  46.126  1.00  0.00      PROA  
ATOM   1362 HG21 ILE P 127      55.501  50.614  46.833  1.00  0.00      PROA  
ATOM   1363 HG22 ILE P 127      57.046  51.295  46.273  1.00  0.00      PROA  
ATOM   1364 HG23 ILE P 127      55.602  50.969  45.132  1.00  0.00      PROA  
ATOM   1365  CG1 ILE P 127      53.837  52.510  46.028  1.00  0.00      PROA  
ATOM   1366 HG11 ILE P 127      53.844  52.334  44.929  1.00  0.00      PROA  
ATOM   1367 HG12 ILE P 127      53.315  53.477  46.140  1.00  0.00      PROA  
ATOM   1368  CD  ILE P 127      53.052  51.438  46.771  1.00  0.00      PROA  
ATOM   1369  HD1 ILE P 127      52.080  51.810  47.146  1.00  0.00      PROA  
ATOM   1370  HD2 ILE P 127      53.544  51.122  47.715  1.00  0.00      PROA  
ATOM   1371  HD3 ILE P 127      52.896  50.538  46.128  1.00  0.00      PROA  
ATOM   1372  C   ILE P 127      57.005  53.244  48.307  1.00  0.00      PROA  
ATOM   1373  O   ILE P 127      57.754  52.436  48.846  1.00  0.00      PROA  
ATOM   1374  N   MET P 128      57.525  54.383  47.881  1.00  0.00      PROA  
ATOM   1375  HN  MET P 128      56.965  55.017  47.354  1.00  0.00      PROA  
ATOM   1376  CA  MET P 128      58.949  54.667  47.973  1.00  0.00      PROA  
ATOM   1377  HA  MET P 128      59.506  53.745  48.086  1.00  0.00      PROA  
ATOM   1378  CB  MET P 128      59.436  55.273  46.669  1.00  0.00      PROA  
ATOM   1379  HB1 MET P 128      60.504  55.581  46.703  1.00  0.00      PROA  
ATOM   1380  HB2 MET P 128      58.822  56.198  46.589  1.00  0.00      PROA  
ATOM   1381  CG  MET P 128      59.189  54.440  45.384  1.00  0.00      PROA  
ATOM   1382  HG1 MET P 128      59.805  54.869  44.565  1.00  0.00      PROA  
ATOM   1383  HG2 MET P 128      58.108  54.555  45.143  1.00  0.00      PROA  
ATOM   1384  SD  MET P 128      59.550  52.669  45.465  1.00  0.00      PROA  
ATOM   1385  CE  MET P 128      58.485  52.237  43.995  1.00  0.00      PROA  
ATOM   1386  HE1 MET P 128      58.179  51.174  43.863  1.00  0.00      PROA  
ATOM   1387  HE2 MET P 128      59.109  52.512  43.117  1.00  0.00      PROA  
ATOM   1388  HE3 MET P 128      57.548  52.832  43.912  1.00  0.00      PROA  
ATOM   1389  C   MET P 128      59.327  55.567  49.189  1.00  0.00      PROA  
ATOM   1390  O   MET P 128      60.499  55.869  49.448  1.00  0.00      PROA  
ATOM   1391  N   SER P 129      58.309  55.845  50.030  1.00  0.00      PROA  
ATOM   1392  HN  SER P 129      57.447  55.451  49.713  1.00  0.00      PROA  
ATOM   1393  CA  SER P 129      58.328  56.509  51.304  1.00  0.00      PROA  
ATOM   1394  HA  SER P 129      58.831  57.460  51.166  1.00  0.00      PROA  
ATOM   1395  CB  SER P 129      56.999  57.044  51.725  1.00  0.00      PROA  
ATOM   1396  HB1 SER P 129      56.619  57.814  51.023  1.00  0.00      PROA  
ATOM   1397  HB2 SER P 129      56.987  57.528  52.724  1.00  0.00      PROA  
ATOM   1398  OG  SER P 129      56.024  56.012  51.701  1.00  0.00      PROA  
ATOM   1399  HG1 SER P 129      55.180  56.290  52.059  1.00  0.00      PROA  
ATOM   1400  C   SER P 129      58.964  55.613  52.501  1.00  0.00      PROA  
ATOM   1401  O   SER P 129      58.895  54.395  52.453  1.00  0.00      PROA  
ATOM   1402  N   SER P 130      59.565  56.224  53.559  1.00  0.00      PROA  
ATOM   1403  HN  SER P 130      59.519  57.220  53.623  1.00  0.00      PROA  
ATOM   1404  CA  SER P 130      60.343  55.614  54.723  1.00  0.00      PROA  
ATOM   1405  HA  SER P 130      59.943  54.631  54.921  1.00  0.00      PROA  
ATOM   1406  CB  SER P 130      61.885  55.545  54.301  1.00  0.00      PROA  
ATOM   1407  HB1 SER P 130      62.180  56.563  53.955  1.00  0.00      PROA  
ATOM   1408  HB2 SER P 130      62.003  54.796  53.488  1.00  0.00      PROA  
ATOM   1409  OG  SER P 130      62.713  55.026  55.287  1.00  0.00      PROA  
ATOM   1410  HG1 SER P 130      62.580  55.481  56.120  1.00  0.00      PROA  
ATOM   1411  C   SER P 130      60.205  56.432  55.992  1.00  0.00      PROA  
ATOM   1412  O   SER P 130      60.093  57.667  55.915  1.00  0.00      PROA  
ATOM   1413  N   GLY P 131      60.431  55.744  57.098  1.00  0.00      PROA  
ATOM   1414  HN  GLY P 131      60.615  54.762  57.026  1.00  0.00      PROA  
ATOM   1415  CA  GLY P 131      60.426  56.285  58.437  1.00  0.00      PROA  
ATOM   1416  HA1 GLY P 131      61.267  56.970  58.476  1.00  0.00      PROA  
ATOM   1417  HA2 GLY P 131      60.492  55.438  59.102  1.00  0.00      PROA  
ATOM   1418  C   GLY P 131      59.269  57.058  58.938  1.00  0.00      PROA  
ATOM   1419  O   GLY P 131      58.156  56.543  58.795  1.00  0.00      PROA  
ATOM   1420  N   GLN P 132      59.475  58.152  59.645  1.00  0.00      PROA  
ATOM   1421  HN  GLN P 132      60.427  58.330  59.847  1.00  0.00      PROA  
ATOM   1422  CA  GLN P 132      58.434  59.026  60.196  1.00  0.00      PROA  
ATOM   1423  HA  GLN P 132      58.017  58.495  61.034  1.00  0.00      PROA  
ATOM   1424  CB  GLN P 132      59.081  60.324  60.754  1.00  0.00      PROA  
ATOM   1425  HB1 GLN P 132      58.370  61.173  60.910  1.00  0.00      PROA  
ATOM   1426  HB2 GLN P 132      59.891  60.581  60.047  1.00  0.00      PROA  
ATOM   1427  CG  GLN P 132      59.885  60.017  62.081  1.00  0.00      PROA  
ATOM   1428  HG1 GLN P 132      60.283  61.012  62.379  1.00  0.00      PROA  
ATOM   1429  HG2 GLN P 132      60.714  59.330  61.775  1.00  0.00      PROA  
ATOM   1430  CD  GLN P 132      59.014  59.438  63.152  1.00  0.00      PROA  
ATOM   1431  OE1 GLN P 132      59.247  58.344  63.674  1.00  0.00      PROA  
ATOM   1432  NE2 GLN P 132      58.000  60.251  63.584  1.00  0.00      PROA  
ATOM   1433 HE21 GLN P 132      58.030  61.125  63.085  1.00  0.00      PROA  
ATOM   1434 HE22 GLN P 132      57.206  59.789  63.980  1.00  0.00      PROA  
ATOM   1435  C   GLN P 132      57.325  59.449  59.250  1.00  0.00      PROA  
ATOM   1436  O   GLN P 132      56.166  59.354  59.643  1.00  0.00      PROA  
ATOM   1437  N   ALA P 133      57.651  59.845  57.995  1.00  0.00      PROA  
ATOM   1438  HN  ALA P 133      58.604  59.708  57.737  1.00  0.00      PROA  
ATOM   1439  CA  ALA P 133      56.772  60.195  56.968  1.00  0.00      PROA  
ATOM   1440  HA  ALA P 133      56.206  61.008  57.411  1.00  0.00      PROA  
ATOM   1441  CB  ALA P 133      57.550  60.717  55.743  1.00  0.00      PROA  
ATOM   1442  HB1 ALA P 133      56.859  61.261  55.063  1.00  0.00      PROA  
ATOM   1443  HB2 ALA P 133      58.011  59.935  55.098  1.00  0.00      PROA  
ATOM   1444  HB3 ALA P 133      58.329  61.411  56.115  1.00  0.00      PROA  
ATOM   1445  C   ALA P 133      55.791  59.127  56.532  1.00  0.00      PROA  
ATOM   1446  O   ALA P 133      54.665  59.371  56.276  1.00  0.00      PROA  
ATOM   1447  N   TRP P 134      56.231  57.878  56.345  1.00  0.00      PROA  
ATOM   1448  HN  TRP P 134      57.223  57.850  56.436  1.00  0.00      PROA  
ATOM   1449  CA  TRP P 134      55.423  56.837  55.884  1.00  0.00      PROA  
ATOM   1450  HA  TRP P 134      54.865  57.128  55.003  1.00  0.00      PROA  
ATOM   1451  CB  TRP P 134      56.405  55.669  55.550  1.00  0.00      PROA  
ATOM   1452  HB1 TRP P 134      57.110  55.705  56.411  1.00  0.00      PROA  
ATOM   1453  HB2 TRP P 134      57.024  55.903  54.658  1.00  0.00      PROA  
ATOM   1454  CG  TRP P 134      55.854  54.317  55.571  1.00  0.00      PROA  
ATOM   1455  CD1 TRP P 134      54.928  53.733  54.755  1.00  0.00      PROA  
ATOM   1456  HD1 TRP P 134      54.387  54.270  53.991  1.00  0.00      PROA  
ATOM   1457  NE1 TRP P 134      54.680  52.434  55.192  1.00  0.00      PROA  
ATOM   1458  HE1 TRP P 134      54.167  51.694  54.795  1.00  0.00      PROA  
ATOM   1459  CE2 TRP P 134      55.277  52.248  56.368  1.00  0.00      PROA  
ATOM   1460  CD2 TRP P 134      56.092  53.348  56.676  1.00  0.00      PROA  
ATOM   1461  CE3 TRP P 134      56.755  53.401  57.878  1.00  0.00      PROA  
ATOM   1462  HE3 TRP P 134      57.436  54.201  58.151  1.00  0.00      PROA  
ATOM   1463  CZ3 TRP P 134      56.693  52.238  58.734  1.00  0.00      PROA  
ATOM   1464  HZ3 TRP P 134      57.220  52.274  59.667  1.00  0.00      PROA  
ATOM   1465  CZ2 TRP P 134      55.230  51.162  57.245  1.00  0.00      PROA  
ATOM   1466  HZ2 TRP P 134      54.710  50.253  56.973  1.00  0.00      PROA  
ATOM   1467  CH2 TRP P 134      55.873  51.186  58.400  1.00  0.00      PROA  
ATOM   1468  HH2 TRP P 134      55.877  50.286  59.010  1.00  0.00      PROA  
ATOM   1469  C   TRP P 134      54.387  56.530  56.896  1.00  0.00      PROA  
ATOM   1470  O   TRP P 134      53.255  56.268  56.561  1.00  0.00      PROA  
ATOM   1471  N   LYS P 135      54.721  56.618  58.217  1.00  0.00      PROA  
ATOM   1472  HN  LYS P 135      55.626  56.929  58.499  1.00  0.00      PROA  
ATOM   1473  CA  LYS P 135      53.791  56.434  59.313  1.00  0.00      PROA  
ATOM   1474  HA  LYS P 135      53.173  55.573  59.085  1.00  0.00      PROA  
ATOM   1475  CB  LYS P 135      54.509  56.188  60.738  1.00  0.00      PROA  
ATOM   1476  HB1 LYS P 135      53.845  56.183  61.622  1.00  0.00      PROA  
ATOM   1477  HB2 LYS P 135      55.229  57.024  60.881  1.00  0.00      PROA  
ATOM   1478  CG  LYS P 135      55.360  54.879  60.741  1.00  0.00      PROA  
ATOM   1479  HG1 LYS P 135      56.005  54.951  59.835  1.00  0.00      PROA  
ATOM   1480  HG2 LYS P 135      54.711  54.002  60.505  1.00  0.00      PROA  
ATOM   1481  CD  LYS P 135      56.384  54.727  61.889  1.00  0.00      PROA  
ATOM   1482  HD1 LYS P 135      57.089  53.918  61.599  1.00  0.00      PROA  
ATOM   1483  HD2 LYS P 135      55.954  54.419  62.871  1.00  0.00      PROA  
ATOM   1484  CE  LYS P 135      57.110  56.019  62.290  1.00  0.00      PROA  
ATOM   1485  HE1 LYS P 135      56.506  56.867  62.682  1.00  0.00      PROA  
ATOM   1486  HE2 LYS P 135      57.645  56.410  61.408  1.00  0.00      PROA  
ATOM   1487  NZ  LYS P 135      58.076  55.709  63.369  1.00  0.00      PROA  
ATOM   1488  HZ1 LYS P 135      58.644  54.940  62.963  1.00  0.00      PROA  
ATOM   1489  HZ2 LYS P 135      57.575  55.385  64.221  1.00  0.00      PROA  
ATOM   1490  HZ3 LYS P 135      58.734  56.510  63.513  1.00  0.00      PROA  
ATOM   1491  C   LYS P 135      52.765  57.581  59.439  1.00  0.00      PROA  
ATOM   1492  O   LYS P 135      51.596  57.256  59.594  1.00  0.00      PROA  
ATOM   1493  N   GLU P 136      53.199  58.835  59.462  1.00  0.00      PROA  
ATOM   1494  HN  GLU P 136      54.136  59.142  59.330  1.00  0.00      PROA  
ATOM   1495  CA  GLU P 136      52.220  59.864  59.580  1.00  0.00      PROA  
ATOM   1496  HA  GLU P 136      51.692  59.682  60.502  1.00  0.00      PROA  
ATOM   1497  CB  GLU P 136      53.030  61.251  59.861  1.00  0.00      PROA  
ATOM   1498  HB1 GLU P 136      52.474  62.151  59.527  1.00  0.00      PROA  
ATOM   1499  HB2 GLU P 136      53.813  61.055  59.092  1.00  0.00      PROA  
ATOM   1500  CG  GLU P 136      53.584  61.470  61.275  1.00  0.00      PROA  
ATOM   1501  HG1 GLU P 136      54.476  60.830  61.423  1.00  0.00      PROA  
ATOM   1502  HG2 GLU P 136      52.793  61.138  61.967  1.00  0.00      PROA  
ATOM   1503  CD  GLU P 136      53.947  62.884  61.709  1.00  0.00      PROA  
ATOM   1504  OE1 GLU P 136      54.945  63.485  61.249  1.00  0.00      PROA  
ATOM   1505  OE2 GLU P 136      53.260  63.420  62.627  1.00  0.00      PROA  
ATOM   1506  C   GLU P 136      51.208  59.895  58.462  1.00  0.00      PROA  
ATOM   1507  O   GLU P 136      49.967  59.911  58.732  1.00  0.00      PROA  
ATOM   1508  N   GLN P 137      51.636  59.733  57.178  1.00  0.00      PROA  
ATOM   1509  HN  GLN P 137      52.629  59.670  57.156  1.00  0.00      PROA  
ATOM   1510  CA  GLN P 137      50.841  59.502  55.948  1.00  0.00      PROA  
ATOM   1511  HA  GLN P 137      50.223  60.386  55.854  1.00  0.00      PROA  
ATOM   1512  CB  GLN P 137      51.736  59.408  54.706  1.00  0.00      PROA  
ATOM   1513  HB1 GLN P 137      51.168  58.985  53.847  1.00  0.00      PROA  
ATOM   1514  HB2 GLN P 137      52.578  58.691  54.852  1.00  0.00      PROA  
ATOM   1515  CG  GLN P 137      52.489  60.718  54.392  1.00  0.00      PROA  
ATOM   1516  HG1 GLN P 137      53.085  60.690  53.462  1.00  0.00      PROA  
ATOM   1517  HG2 GLN P 137      53.162  60.849  55.272  1.00  0.00      PROA  
ATOM   1518  CD  GLN P 137      51.482  61.935  54.165  1.00  0.00      PROA  
ATOM   1519  OE1 GLN P 137      50.842  62.048  53.159  1.00  0.00      PROA  
ATOM   1520  NE2 GLN P 137      51.484  62.873  55.063  1.00  0.00      PROA  
ATOM   1521 HE21 GLN P 137      50.906  63.669  54.921  1.00  0.00      PROA  
ATOM   1522 HE22 GLN P 137      52.099  62.800  55.854  1.00  0.00      PROA  
ATOM   1523  C   GLN P 137      49.915  58.317  55.987  1.00  0.00      PROA  
ATOM   1524  O   GLN P 137      48.742  58.392  55.537  1.00  0.00      PROA  
ATOM   1525  N   ARG P 138      50.347  57.134  56.490  1.00  0.00      PROA  
ATOM   1526  HN  ARG P 138      51.302  56.889  56.570  1.00  0.00      PROA  
ATOM   1527  CA  ARG P 138      49.477  56.030  56.996  1.00  0.00      PROA  
ATOM   1528  HA  ARG P 138      48.775  55.752  56.223  1.00  0.00      PROA  
ATOM   1529  CB  ARG P 138      50.351  54.805  57.426  1.00  0.00      PROA  
ATOM   1530  HB1 ARG P 138      49.707  54.197  58.112  1.00  0.00      PROA  
ATOM   1531  HB2 ARG P 138      51.171  55.231  58.046  1.00  0.00      PROA  
ATOM   1532  CG  ARG P 138      50.883  54.006  56.234  1.00  0.00      PROA  
ATOM   1533  HG1 ARG P 138      51.512  54.576  55.512  1.00  0.00      PROA  
ATOM   1534  HG2 ARG P 138      49.949  53.758  55.688  1.00  0.00      PROA  
ATOM   1535  CD  ARG P 138      51.492  52.677  56.566  1.00  0.00      PROA  
ATOM   1536  HD1 ARG P 138      52.338  52.666  57.284  1.00  0.00      PROA  
ATOM   1537  HD2 ARG P 138      51.839  52.306  55.576  1.00  0.00      PROA  
ATOM   1538  NE  ARG P 138      50.386  51.724  57.004  1.00  0.00      PROA  
ATOM   1539  HE  ARG P 138      49.746  52.088  57.676  1.00  0.00      PROA  
ATOM   1540  CZ  ARG P 138      50.252  50.451  56.577  1.00  0.00      PROA  
ATOM   1541  NH1 ARG P 138      50.822  49.820  55.575  1.00  0.00      PROA  
ATOM   1542 HH11 ARG P 138      50.822  48.825  55.637  1.00  0.00      PROA  
ATOM   1543 HH12 ARG P 138      51.434  50.352  54.970  1.00  0.00      PROA  
ATOM   1544  NH2 ARG P 138      49.315  49.860  57.237  1.00  0.00      PROA  
ATOM   1545 HH21 ARG P 138      49.024  50.387  58.044  1.00  0.00      PROA  
ATOM   1546 HH22 ARG P 138      49.320  48.866  57.146  1.00  0.00      PROA  
ATOM   1547  C   ARG P 138      48.468  56.400  58.066  1.00  0.00      PROA  
ATOM   1548  O   ARG P 138      47.310  56.129  57.807  1.00  0.00      PROA  
ATOM   1549  N   ARG P 139      48.766  57.070  59.171  1.00  0.00      PROA  
ATOM   1550  HN  ARG P 139      49.727  57.341  59.237  1.00  0.00      PROA  
ATOM   1551  CA  ARG P 139      47.807  57.442  60.257  1.00  0.00      PROA  
ATOM   1552  HA  ARG P 139      47.398  56.502  60.599  1.00  0.00      PROA  
ATOM   1553  CB  ARG P 139      48.602  58.138  61.371  1.00  0.00      PROA  
ATOM   1554  HB1 ARG P 139      49.172  59.011  60.998  1.00  0.00      PROA  
ATOM   1555  HB2 ARG P 139      49.266  57.279  61.615  1.00  0.00      PROA  
ATOM   1556  CG  ARG P 139      47.931  58.642  62.647  1.00  0.00      PROA  
ATOM   1557  HG1 ARG P 139      48.688  58.584  63.459  1.00  0.00      PROA  
ATOM   1558  HG2 ARG P 139      47.186  57.812  62.724  1.00  0.00      PROA  
ATOM   1559  CD  ARG P 139      47.134  59.954  62.689  1.00  0.00      PROA  
ATOM   1560  HD1 ARG P 139      46.498  60.146  63.581  1.00  0.00      PROA  
ATOM   1561  HD2 ARG P 139      46.522  59.954  61.761  1.00  0.00      PROA  
ATOM   1562  NE  ARG P 139      48.156  61.029  62.625  1.00  0.00      PROA  
ATOM   1563  HE  ARG P 139      49.056  60.881  63.032  1.00  0.00      PROA  
ATOM   1564  CZ  ARG P 139      47.830  62.227  62.162  1.00  0.00      PROA  
ATOM   1565  NH1 ARG P 139      46.609  62.420  61.718  1.00  0.00      PROA  
ATOM   1566 HH11 ARG P 139      45.840  61.791  61.864  1.00  0.00      PROA  
ATOM   1567 HH12 ARG P 139      46.438  63.320  61.327  1.00  0.00      PROA  
ATOM   1568  NH2 ARG P 139      48.695  63.217  62.094  1.00  0.00      PROA  
ATOM   1569 HH21 ARG P 139      48.409  64.056  61.637  1.00  0.00      PROA  
ATOM   1570 HH22 ARG P 139      49.475  63.089  62.721  1.00  0.00      PROA  
ATOM   1571  C   ARG P 139      46.712  58.364  59.725  1.00  0.00      PROA  
ATOM   1572  O   ARG P 139      45.480  58.130  59.799  1.00  0.00      PROA  
ATOM   1573  N   PHE P 140      47.029  59.378  58.889  1.00  0.00      PROA  
ATOM   1574  HN  PHE P 140      47.975  59.600  58.646  1.00  0.00      PROA  
ATOM   1575  CA  PHE P 140      45.995  60.134  58.198  1.00  0.00      PROA  
ATOM   1576  HA  PHE P 140      45.329  60.524  58.947  1.00  0.00      PROA  
ATOM   1577  CB  PHE P 140      46.683  61.412  57.616  1.00  0.00      PROA  
ATOM   1578  HB1 PHE P 140      47.463  61.169  56.867  1.00  0.00      PROA  
ATOM   1579  HB2 PHE P 140      47.330  61.815  58.426  1.00  0.00      PROA  
ATOM   1580  CG  PHE P 140      45.753  62.447  56.986  1.00  0.00      PROA  
ATOM   1581  CD1 PHE P 140      45.464  62.436  55.619  1.00  0.00      PROA  
ATOM   1582  HD1 PHE P 140      45.914  61.724  54.941  1.00  0.00      PROA  
ATOM   1583  CE1 PHE P 140      44.354  63.213  55.118  1.00  0.00      PROA  
ATOM   1584  HE1 PHE P 140      43.956  63.201  54.120  1.00  0.00      PROA  
ATOM   1585  CZ  PHE P 140      43.732  64.163  55.984  1.00  0.00      PROA  
ATOM   1586  HZ  PHE P 140      42.986  64.865  55.654  1.00  0.00      PROA  
ATOM   1587  CD2 PHE P 140      45.071  63.412  57.816  1.00  0.00      PROA  
ATOM   1588  HD2 PHE P 140      45.250  63.423  58.876  1.00  0.00      PROA  
ATOM   1589  CE2 PHE P 140      44.123  64.266  57.330  1.00  0.00      PROA  
ATOM   1590  HE2 PHE P 140      43.748  64.974  58.057  1.00  0.00      PROA  
ATOM   1591  C   PHE P 140      45.214  59.383  57.150  1.00  0.00      PROA  
ATOM   1592  O   PHE P 140      43.972  59.559  57.157  1.00  0.00      PROA  
ATOM   1593  N   THR P 141      45.782  58.488  56.279  1.00  0.00      PROA  
ATOM   1594  HN  THR P 141      46.752  58.374  56.507  1.00  0.00      PROA  
ATOM   1595  CA  THR P 141      45.051  57.614  55.329  1.00  0.00      PROA  
ATOM   1596  HA  THR P 141      44.482  58.208  54.630  1.00  0.00      PROA  
ATOM   1597  CB  THR P 141      46.011  56.779  54.430  1.00  0.00      PROA  
ATOM   1598  HB  THR P 141      46.645  56.124  55.062  1.00  0.00      PROA  
ATOM   1599  OG1 THR P 141      46.850  57.564  53.659  1.00  0.00      PROA  
ATOM   1600  HG1 THR P 141      47.310  58.013  54.374  1.00  0.00      PROA  
ATOM   1601  CG2 THR P 141      45.249  55.868  53.433  1.00  0.00      PROA  
ATOM   1602 HG21 THR P 141      44.717  56.491  52.679  1.00  0.00      PROA  
ATOM   1603 HG22 THR P 141      44.574  55.155  53.941  1.00  0.00      PROA  
ATOM   1604 HG23 THR P 141      46.042  55.302  52.898  1.00  0.00      PROA  
ATOM   1605  C   THR P 141      44.087  56.735  56.193  1.00  0.00      PROA  
ATOM   1606  O   THR P 141      42.919  56.513  55.862  1.00  0.00      PROA  
ATOM   1607  N   LEU P 142      44.545  56.167  57.336  1.00  0.00      PROA  
ATOM   1608  HN  LEU P 142      45.460  56.343  57.687  1.00  0.00      PROA  
ATOM   1609  CA  LEU P 142      43.757  55.205  58.036  1.00  0.00      PROA  
ATOM   1610  HA  LEU P 142      43.470  54.469  57.313  1.00  0.00      PROA  
ATOM   1611  CB  LEU P 142      44.620  54.545  59.123  1.00  0.00      PROA  
ATOM   1612  HB1 LEU P 142      45.160  55.306  59.718  1.00  0.00      PROA  
ATOM   1613  HB2 LEU P 142      45.393  53.958  58.579  1.00  0.00      PROA  
ATOM   1614  CG  LEU P 142      43.902  53.547  60.078  1.00  0.00      PROA  
ATOM   1615  HG  LEU P 142      43.103  54.025  60.690  1.00  0.00      PROA  
ATOM   1616  CD1 LEU P 142      43.448  52.293  59.338  1.00  0.00      PROA  
ATOM   1617 HD11 LEU P 142      42.823  52.545  58.446  1.00  0.00      PROA  
ATOM   1618 HD12 LEU P 142      42.733  51.679  59.913  1.00  0.00      PROA  
ATOM   1619 HD13 LEU P 142      44.324  51.674  59.037  1.00  0.00      PROA  
ATOM   1620  CD2 LEU P 142      45.032  53.256  61.018  1.00  0.00      PROA  
ATOM   1621 HD21 LEU P 142      44.861  52.465  61.774  1.00  0.00      PROA  
ATOM   1622 HD22 LEU P 142      45.206  54.173  61.617  1.00  0.00      PROA  
ATOM   1623 HD23 LEU P 142      45.966  52.987  60.470  1.00  0.00      PROA  
ATOM   1624  C   LEU P 142      42.490  55.825  58.641  1.00  0.00      PROA  
ATOM   1625  O   LEU P 142      41.371  55.355  58.419  1.00  0.00      PROA  
ATOM   1626  N   THR P 143      42.546  57.012  59.255  1.00  0.00      PROA  
ATOM   1627  HN  THR P 143      43.394  57.425  59.577  1.00  0.00      PROA  
ATOM   1628  CA  THR P 143      41.329  57.783  59.593  1.00  0.00      PROA  
ATOM   1629  HA  THR P 143      40.637  57.174  60.151  1.00  0.00      PROA  
ATOM   1630  CB  THR P 143      41.562  58.870  60.604  1.00  0.00      PROA  
ATOM   1631  HB  THR P 143      40.728  59.583  60.774  1.00  0.00      PROA  
ATOM   1632  OG1 THR P 143      42.783  59.603  60.195  1.00  0.00      PROA  
ATOM   1633  HG1 THR P 143      42.494  60.247  59.548  1.00  0.00      PROA  
ATOM   1634  CG2 THR P 143      41.796  58.257  61.995  1.00  0.00      PROA  
ATOM   1635 HG21 THR P 143      42.038  59.086  62.703  1.00  0.00      PROA  
ATOM   1636 HG22 THR P 143      42.661  57.581  61.872  1.00  0.00      PROA  
ATOM   1637 HG23 THR P 143      40.971  57.629  62.372  1.00  0.00      PROA  
ATOM   1638  C   THR P 143      40.507  58.272  58.395  1.00  0.00      PROA  
ATOM   1639  O   THR P 143      39.262  58.468  58.483  1.00  0.00      PROA  
ATOM   1640  N   ALA P 144      41.105  58.497  57.244  1.00  0.00      PROA  
ATOM   1641  HN  ALA P 144      42.097  58.486  57.208  1.00  0.00      PROA  
ATOM   1642  CA  ALA P 144      40.308  58.821  56.091  1.00  0.00      PROA  
ATOM   1643  HA  ALA P 144      39.738  59.681  56.396  1.00  0.00      PROA  
ATOM   1644  CB  ALA P 144      41.374  59.342  55.101  1.00  0.00      PROA  
ATOM   1645  HB1 ALA P 144      41.743  60.319  55.479  1.00  0.00      PROA  
ATOM   1646  HB2 ALA P 144      40.966  59.473  54.071  1.00  0.00      PROA  
ATOM   1647  HB3 ALA P 144      42.162  58.551  55.088  1.00  0.00      PROA  
ATOM   1648  C   ALA P 144      39.478  57.699  55.438  1.00  0.00      PROA  
ATOM   1649  O   ALA P 144      38.441  57.872  54.842  1.00  0.00      PROA  
ATOM   1650  N   LEU P 145      39.924  56.486  55.664  1.00  0.00      PROA  
ATOM   1651  HN  LEU P 145      40.841  56.366  56.046  1.00  0.00      PROA  
ATOM   1652  CA  LEU P 145      39.252  55.371  55.118  1.00  0.00      PROA  
ATOM   1653  HA  LEU P 145      38.606  55.704  54.319  1.00  0.00      PROA  
ATOM   1654  CB  LEU P 145      40.308  54.190  54.926  1.00  0.00      PROA  
ATOM   1655  HB1 LEU P 145      39.859  53.180  54.833  1.00  0.00      PROA  
ATOM   1656  HB2 LEU P 145      40.893  54.177  55.877  1.00  0.00      PROA  
ATOM   1657  CG  LEU P 145      41.322  54.434  53.779  1.00  0.00      PROA  
ATOM   1658  HG  LEU P 145      41.998  55.307  53.937  1.00  0.00      PROA  
ATOM   1659  CD1 LEU P 145      42.146  53.132  53.732  1.00  0.00      PROA  
ATOM   1660 HD11 LEU P 145      41.543  52.206  53.661  1.00  0.00      PROA  
ATOM   1661 HD12 LEU P 145      42.592  53.088  54.747  1.00  0.00      PROA  
ATOM   1662 HD13 LEU P 145      42.973  53.242  53.008  1.00  0.00      PROA  
ATOM   1663  CD2 LEU P 145      40.741  54.494  52.443  1.00  0.00      PROA  
ATOM   1664 HD21 LEU P 145      40.123  53.622  52.124  1.00  0.00      PROA  
ATOM   1665 HD22 LEU P 145      41.523  54.676  51.664  1.00  0.00      PROA  
ATOM   1666 HD23 LEU P 145      40.024  55.337  52.516  1.00  0.00      PROA  
ATOM   1667  C   LEU P 145      38.194  54.913  56.191  1.00  0.00      PROA  
ATOM   1668  O   LEU P 145      37.499  53.877  55.978  1.00  0.00      PROA  
ATOM   1669  N   ARG P 146      37.974  55.728  57.256  1.00  0.00      PROA  
ATOM   1670  HN  ARG P 146      38.530  56.530  57.464  1.00  0.00      PROA  
ATOM   1671  CA  ARG P 146      36.796  55.638  58.097  1.00  0.00      PROA  
ATOM   1672  HA  ARG P 146      36.697  54.631  58.473  1.00  0.00      PROA  
ATOM   1673  CB  ARG P 146      36.958  56.484  59.347  1.00  0.00      PROA  
ATOM   1674  HB1 ARG P 146      36.007  56.626  59.913  1.00  0.00      PROA  
ATOM   1675  HB2 ARG P 146      37.333  57.498  59.097  1.00  0.00      PROA  
ATOM   1676  CG  ARG P 146      38.051  55.959  60.291  1.00  0.00      PROA  
ATOM   1677  HG1 ARG P 146      38.065  56.591  61.206  1.00  0.00      PROA  
ATOM   1678  HG2 ARG P 146      39.045  56.034  59.784  1.00  0.00      PROA  
ATOM   1679  CD  ARG P 146      37.908  54.504  60.759  1.00  0.00      PROA  
ATOM   1680  HD1 ARG P 146      38.252  53.841  59.936  1.00  0.00      PROA  
ATOM   1681  HD2 ARG P 146      36.833  54.394  61.005  1.00  0.00      PROA  
ATOM   1682  NE  ARG P 146      38.685  54.308  62.026  1.00  0.00      PROA  
ATOM   1683  HE  ARG P 146      39.234  55.079  62.352  1.00  0.00      PROA  
ATOM   1684  CZ  ARG P 146      38.486  53.242  62.806  1.00  0.00      PROA  
ATOM   1685  NH1 ARG P 146      37.798  52.133  62.486  1.00  0.00      PROA  
ATOM   1686 HH11 ARG P 146      37.559  51.996  61.528  1.00  0.00      PROA  
ATOM   1687 HH12 ARG P 146      37.683  51.388  63.142  1.00  0.00      PROA  
ATOM   1688  NH2 ARG P 146      38.990  53.274  64.010  1.00  0.00      PROA  
ATOM   1689 HH21 ARG P 146      39.574  54.023  64.319  1.00  0.00      PROA  
ATOM   1690 HH22 ARG P 146      39.130  52.437  64.544  1.00  0.00      PROA  
ATOM   1691  C   ARG P 146      35.460  55.868  57.412  1.00  0.00      PROA  
ATOM   1692  O   ARG P 146      35.396  56.665  56.450  1.00  0.00      PROA  
ATOM   1693  N   ASN P 147      34.300  55.259  57.918  1.00  0.00      PROA  
ATOM   1694  HN  ASN P 147      34.270  54.808  58.810  1.00  0.00      PROA  
ATOM   1695  CA  ASN P 147      32.940  55.227  57.307  1.00  0.00      PROA  
ATOM   1696  HA  ASN P 147      33.061  54.728  56.360  1.00  0.00      PROA  
ATOM   1697  CB  ASN P 147      32.100  54.284  58.143  1.00  0.00      PROA  
ATOM   1698  HB1 ASN P 147      32.143  54.578  59.209  1.00  0.00      PROA  
ATOM   1699  HB2 ASN P 147      32.549  53.264  58.194  1.00  0.00      PROA  
ATOM   1700  CG  ASN P 147      30.639  54.114  57.604  1.00  0.00      PROA  
ATOM   1701  OD1 ASN P 147      30.302  54.335  56.436  1.00  0.00      PROA  
ATOM   1702  ND2 ASN P 147      29.778  53.963  58.633  1.00  0.00      PROA  
ATOM   1703 HD21 ASN P 147      30.050  53.731  59.571  1.00  0.00      PROA  
ATOM   1704 HD22 ASN P 147      28.821  54.222  58.485  1.00  0.00      PROA  
ATOM   1705  C   ASN P 147      32.286  56.579  57.281  1.00  0.00      PROA  
ATOM   1706  O   ASN P 147      31.691  57.016  56.265  1.00  0.00      PROA  
ATOM   1707  N   PHE P 148      32.514  57.329  58.351  1.00  0.00      PROA  
ATOM   1708  HN  PHE P 148      32.827  56.887  59.195  1.00  0.00      PROA  
ATOM   1709  CA  PHE P 148      32.219  58.723  58.418  1.00  0.00      PROA  
ATOM   1710  HA  PHE P 148      31.529  58.946  57.606  1.00  0.00      PROA  
ATOM   1711  CB  PHE P 148      31.530  59.035  59.818  1.00  0.00      PROA  
ATOM   1712  HB1 PHE P 148      31.161  60.078  59.756  1.00  0.00      PROA  
ATOM   1713  HB2 PHE P 148      32.290  58.999  60.628  1.00  0.00      PROA  
ATOM   1714  CG  PHE P 148      30.452  58.085  60.214  1.00  0.00      PROA  
ATOM   1715  CD1 PHE P 148      29.225  58.018  59.544  1.00  0.00      PROA  
ATOM   1716  HD1 PHE P 148      29.145  58.752  58.747  1.00  0.00      PROA  
ATOM   1717  CE1 PHE P 148      28.163  57.307  60.021  1.00  0.00      PROA  
ATOM   1718  HE1 PHE P 148      27.184  57.364  59.565  1.00  0.00      PROA  
ATOM   1719  CZ  PHE P 148      28.310  56.543  61.151  1.00  0.00      PROA  
ATOM   1720  HZ  PHE P 148      27.478  56.016  61.601  1.00  0.00      PROA  
ATOM   1721  CD2 PHE P 148      30.580  57.314  61.408  1.00  0.00      PROA  
ATOM   1722  HD2 PHE P 148      31.518  57.380  61.954  1.00  0.00      PROA  
ATOM   1723  CE2 PHE P 148      29.549  56.422  61.790  1.00  0.00      PROA  
ATOM   1724  HE2 PHE P 148      29.712  55.783  62.650  1.00  0.00      PROA  
ATOM   1725  C   PHE P 148      33.440  59.559  58.254  1.00  0.00      PROA  
ATOM   1726  O   PHE P 148      33.456  60.708  58.744  1.00  0.00      PROA  
ATOM   1727  N   GLY P 149      34.530  59.049  57.636  1.00  0.00      PROA  
ATOM   1728  HN  GLY P 149      34.403  58.186  57.152  1.00  0.00      PROA  
ATOM   1729  CA  GLY P 149      35.791  59.780  57.549  1.00  0.00      PROA  
ATOM   1730  HA1 GLY P 149      36.505  59.102  57.108  1.00  0.00      PROA  
ATOM   1731  HA2 GLY P 149      35.884  60.054  58.592  1.00  0.00      PROA  
ATOM   1732  C   GLY P 149      35.735  61.038  56.786  1.00  0.00      PROA  
ATOM   1733  O   GLY P 149      36.453  62.008  57.162  1.00  0.00      PROA  
ATOM   1734  N   LEU P 150      35.037  60.992  55.641  1.00  0.00      PROA  
ATOM   1735  HN  LEU P 150      34.428  60.228  55.442  1.00  0.00      PROA  
ATOM   1736  CA  LEU P 150      35.028  62.025  54.645  1.00  0.00      PROA  
ATOM   1737  HA  LEU P 150      35.482  62.895  55.088  1.00  0.00      PROA  
ATOM   1738  CB  LEU P 150      35.638  61.479  53.333  1.00  0.00      PROA  
ATOM   1739  HB1 LEU P 150      35.597  62.289  52.572  1.00  0.00      PROA  
ATOM   1740  HB2 LEU P 150      34.979  60.705  52.899  1.00  0.00      PROA  
ATOM   1741  CG  LEU P 150      37.050  60.816  53.526  1.00  0.00      PROA  
ATOM   1742  HG  LEU P 150      37.007  60.203  54.464  1.00  0.00      PROA  
ATOM   1743  CD1 LEU P 150      37.529  59.950  52.282  1.00  0.00      PROA  
ATOM   1744 HD11 LEU P 150      37.832  60.620  51.463  1.00  0.00      PROA  
ATOM   1745 HD12 LEU P 150      36.674  59.369  51.887  1.00  0.00      PROA  
ATOM   1746 HD13 LEU P 150      38.353  59.324  52.700  1.00  0.00      PROA  
ATOM   1747  CD2 LEU P 150      38.030  61.951  53.840  1.00  0.00      PROA  
ATOM   1748 HD21 LEU P 150      37.754  62.277  54.867  1.00  0.00      PROA  
ATOM   1749 HD22 LEU P 150      37.842  62.770  53.122  1.00  0.00      PROA  
ATOM   1750 HD23 LEU P 150      39.103  61.633  53.825  1.00  0.00      PROA  
ATOM   1751  C   LEU P 150      33.557  62.457  54.198  1.00  0.00      PROA  
ATOM   1752  O   LEU P 150      32.650  61.669  54.507  1.00  0.00      PROA  
ATOM   1753  N   GLY P 151      33.403  63.638  53.489  1.00  0.00      PROA  
ATOM   1754  HN  GLY P 151      34.213  64.074  53.123  1.00  0.00      PROA  
ATOM   1755  CA  GLY P 151      32.060  64.170  53.145  1.00  0.00      PROA  
ATOM   1756  HA1 GLY P 151      31.642  63.558  52.356  1.00  0.00      PROA  
ATOM   1757  HA2 GLY P 151      32.187  65.202  52.838  1.00  0.00      PROA  
ATOM   1758  C   GLY P 151      30.966  64.244  54.179  1.00  0.00      PROA  
ATOM   1759  O   GLY P 151      31.159  64.278  55.384  1.00  0.00      PROA  
ATOM   1760  N   LYS P 152      29.666  64.317  53.722  1.00  0.00      PROA  
ATOM   1761  HN  LYS P 152      29.485  64.299  52.737  1.00  0.00      PROA  
ATOM   1762  CA  LYS P 152      28.548  64.250  54.583  1.00  0.00      PROA  
ATOM   1763  HA  LYS P 152      28.818  64.156  55.625  1.00  0.00      PROA  
ATOM   1764  CB  LYS P 152      27.671  65.534  54.399  1.00  0.00      PROA  
ATOM   1765  HB1 LYS P 152      28.238  66.408  54.797  1.00  0.00      PROA  
ATOM   1766  HB2 LYS P 152      26.751  65.474  55.013  1.00  0.00      PROA  
ATOM   1767  CG  LYS P 152      27.292  65.924  52.977  1.00  0.00      PROA  
ATOM   1768  HG1 LYS P 152      26.779  65.070  52.499  1.00  0.00      PROA  
ATOM   1769  HG2 LYS P 152      28.219  65.998  52.372  1.00  0.00      PROA  
ATOM   1770  CD  LYS P 152      26.479  67.244  52.863  1.00  0.00      PROA  
ATOM   1771  HD1 LYS P 152      26.601  68.010  53.658  1.00  0.00      PROA  
ATOM   1772  HD2 LYS P 152      25.381  67.086  52.976  1.00  0.00      PROA  
ATOM   1773  CE  LYS P 152      26.624  67.795  51.474  1.00  0.00      PROA  
ATOM   1774  HE1 LYS P 152      25.808  68.521  51.252  1.00  0.00      PROA  
ATOM   1775  HE2 LYS P 152      26.539  67.025  50.677  1.00  0.00      PROA  
ATOM   1776  NZ  LYS P 152      27.884  68.636  51.414  1.00  0.00      PROA  
ATOM   1777  HZ1 LYS P 152      28.058  68.964  50.441  1.00  0.00      PROA  
ATOM   1778  HZ2 LYS P 152      28.715  68.069  51.679  1.00  0.00      PROA  
ATOM   1779  HZ3 LYS P 152      28.031  69.376  52.133  1.00  0.00      PROA  
ATOM   1780  C   LYS P 152      27.805  62.966  54.207  1.00  0.00      PROA  
ATOM   1781  O   LYS P 152      26.894  62.624  54.972  1.00  0.00      PROA  
ATOM   1782  N   LYS P 153      28.076  62.139  53.156  1.00  0.00      PROA  
ATOM   1783  HN  LYS P 153      28.776  62.350  52.486  1.00  0.00      PROA  
ATOM   1784  CA  LYS P 153      27.580  60.839  52.932  1.00  0.00      PROA  
ATOM   1785  HA  LYS P 153      26.655  60.684  53.474  1.00  0.00      PROA  
ATOM   1786  CB  LYS P 153      27.220  60.555  51.492  1.00  0.00      PROA  
ATOM   1787  HB1 LYS P 153      26.841  59.507  51.471  1.00  0.00      PROA  
ATOM   1788  HB2 LYS P 153      28.102  60.650  50.828  1.00  0.00      PROA  
ATOM   1789  CG  LYS P 153      26.107  61.487  50.897  1.00  0.00      PROA  
ATOM   1790  HG1 LYS P 153      26.588  62.478  51.068  1.00  0.00      PROA  
ATOM   1791  HG2 LYS P 153      25.158  61.641  51.441  1.00  0.00      PROA  
ATOM   1792  CD  LYS P 153      25.943  61.288  49.401  1.00  0.00      PROA  
ATOM   1793  HD1 LYS P 153      26.894  61.322  48.828  1.00  0.00      PROA  
ATOM   1794  HD2 LYS P 153      25.388  62.160  48.990  1.00  0.00      PROA  
ATOM   1795  CE  LYS P 153      25.185  60.028  49.013  1.00  0.00      PROA  
ATOM   1796  HE1 LYS P 153      25.668  59.038  49.215  1.00  0.00      PROA  
ATOM   1797  HE2 LYS P 153      25.027  60.092  47.908  1.00  0.00      PROA  
ATOM   1798  NZ  LYS P 153      23.785  59.915  49.535  1.00  0.00      PROA  
ATOM   1799  HZ1 LYS P 153      23.751  59.631  50.535  1.00  0.00      PROA  
ATOM   1800  HZ2 LYS P 153      23.224  59.179  49.063  1.00  0.00      PROA  
ATOM   1801  HZ3 LYS P 153      23.218  60.791  49.508  1.00  0.00      PROA  
ATOM   1802  C   LYS P 153      28.606  59.887  53.403  1.00  0.00      PROA  
ATOM   1803  O   LYS P 153      29.837  60.039  53.306  1.00  0.00      PROA  
ATOM   1804  N   SER P 154      28.078  58.831  53.957  1.00  0.00      PROA  
ATOM   1805  HN  SER P 154      27.097  58.645  53.925  1.00  0.00      PROA  
ATOM   1806  CA  SER P 154      28.857  57.781  54.560  1.00  0.00      PROA  
ATOM   1807  HA  SER P 154      29.719  58.215  55.044  1.00  0.00      PROA  
ATOM   1808  CB  SER P 154      28.207  56.958  55.716  1.00  0.00      PROA  
ATOM   1809  HB1 SER P 154      28.057  57.660  56.575  1.00  0.00      PROA  
ATOM   1810  HB2 SER P 154      28.824  56.114  56.089  1.00  0.00      PROA  
ATOM   1811  OG  SER P 154      26.898  56.550  55.314  1.00  0.00      PROA  
ATOM   1812  HG1 SER P 154      26.430  57.388  55.334  1.00  0.00      PROA  
ATOM   1813  C   SER P 154      29.425  56.785  53.611  1.00  0.00      PROA  
ATOM   1814  O   SER P 154      29.093  56.798  52.438  1.00  0.00      PROA  
ATOM   1815  N   LEU P 155      30.539  56.049  53.943  1.00  0.00      PROA  
ATOM   1816  HN  LEU P 155      30.870  56.206  54.872  1.00  0.00      PROA  
ATOM   1817  CA  LEU P 155      31.231  55.061  53.079  1.00  0.00      PROA  
ATOM   1818  HA  LEU P 155      31.528  55.586  52.185  1.00  0.00      PROA  
ATOM   1819  CB  LEU P 155      32.560  54.457  53.639  1.00  0.00      PROA  
ATOM   1820  HB1 LEU P 155      32.280  54.032  54.622  1.00  0.00      PROA  
ATOM   1821  HB2 LEU P 155      33.336  55.229  53.839  1.00  0.00      PROA  
ATOM   1822  CG  LEU P 155      33.388  53.561  52.664  1.00  0.00      PROA  
ATOM   1823  HG  LEU P 155      32.675  52.781  52.313  1.00  0.00      PROA  
ATOM   1824  CD1 LEU P 155      33.835  54.384  51.380  1.00  0.00      PROA  
ATOM   1825 HD11 LEU P 155      32.998  54.630  50.684  1.00  0.00      PROA  
ATOM   1826 HD12 LEU P 155      34.485  53.664  50.833  1.00  0.00      PROA  
ATOM   1827 HD13 LEU P 155      34.362  55.356  51.481  1.00  0.00      PROA  
ATOM   1828  CD2 LEU P 155      34.565  52.863  53.342  1.00  0.00      PROA  
ATOM   1829 HD21 LEU P 155      34.888  51.887  52.930  1.00  0.00      PROA  
ATOM   1830 HD22 LEU P 155      34.234  52.604  54.376  1.00  0.00      PROA  
ATOM   1831 HD23 LEU P 155      35.384  53.601  53.509  1.00  0.00      PROA  
ATOM   1832  C   LEU P 155      30.237  53.999  52.644  1.00  0.00      PROA  
ATOM   1833  O   LEU P 155      30.131  53.698  51.473  1.00  0.00      PROA  
ATOM   1834  N   GLU P 156      29.401  53.498  53.593  1.00  0.00      PROA  
ATOM   1835  HN  GLU P 156      29.456  53.857  54.519  1.00  0.00      PROA  
ATOM   1836  CA  GLU P 156      28.396  52.460  53.287  1.00  0.00      PROA  
ATOM   1837  HA  GLU P 156      28.975  51.656  52.845  1.00  0.00      PROA  
ATOM   1838  CB  GLU P 156      27.718  51.880  54.521  1.00  0.00      PROA  
ATOM   1839  HB1 GLU P 156      26.972  51.170  54.097  1.00  0.00      PROA  
ATOM   1840  HB2 GLU P 156      27.083  52.645  55.028  1.00  0.00      PROA  
ATOM   1841  CG  GLU P 156      28.707  51.222  55.432  1.00  0.00      PROA  
ATOM   1842  HG1 GLU P 156      29.041  51.990  56.160  1.00  0.00      PROA  
ATOM   1843  HG2 GLU P 156      29.608  50.790  54.960  1.00  0.00      PROA  
ATOM   1844  CD  GLU P 156      28.189  50.189  56.354  1.00  0.00      PROA  
ATOM   1845  OE1 GLU P 156      27.194  50.460  57.087  1.00  0.00      PROA  
ATOM   1846  OE2 GLU P 156      28.705  49.019  56.421  1.00  0.00      PROA  
ATOM   1847  C   GLU P 156      27.381  52.947  52.350  1.00  0.00      PROA  
ATOM   1848  O   GLU P 156      27.088  52.244  51.345  1.00  0.00      PROA  
ATOM   1849  N   GLU P 157      26.720  54.130  52.633  1.00  0.00      PROA  
ATOM   1850  HN  GLU P 157      26.953  54.671  53.445  1.00  0.00      PROA  
ATOM   1851  CA  GLU P 157      25.822  54.777  51.746  1.00  0.00      PROA  
ATOM   1852  HA  GLU P 157      24.932  54.190  51.586  1.00  0.00      PROA  
ATOM   1853  CB  GLU P 157      25.592  56.090  52.548  1.00  0.00      PROA  
ATOM   1854  HB1 GLU P 157      26.557  56.531  52.894  1.00  0.00      PROA  
ATOM   1855  HB2 GLU P 157      24.987  55.944  53.479  1.00  0.00      PROA  
ATOM   1856  CG  GLU P 157      24.939  57.169  51.663  1.00  0.00      PROA  
ATOM   1857  HG1 GLU P 157      24.031  56.778  51.159  1.00  0.00      PROA  
ATOM   1858  HG2 GLU P 157      25.735  57.542  50.985  1.00  0.00      PROA  
ATOM   1859  CD  GLU P 157      24.530  58.353  52.565  1.00  0.00      PROA  
ATOM   1860  OE1 GLU P 157      25.132  58.604  53.690  1.00  0.00      PROA  
ATOM   1861  OE2 GLU P 157      23.583  59.114  52.108  1.00  0.00      PROA  
ATOM   1862  C   GLU P 157      26.321  55.127  50.351  1.00  0.00      PROA  
ATOM   1863  O   GLU P 157      25.670  55.026  49.293  1.00  0.00      PROA  
ATOM   1864  N   ARG P 158      27.623  55.567  50.219  1.00  0.00      PROA  
ATOM   1865  HN  ARG P 158      28.147  55.784  51.040  1.00  0.00      PROA  
ATOM   1866  CA  ARG P 158      28.341  55.745  48.954  1.00  0.00      PROA  
ATOM   1867  HA  ARG P 158      27.631  56.282  48.338  1.00  0.00      PROA  
ATOM   1868  CB  ARG P 158      29.663  56.510  49.160  1.00  0.00      PROA  
ATOM   1869  HB1 ARG P 158      30.215  56.465  48.187  1.00  0.00      PROA  
ATOM   1870  HB2 ARG P 158      30.307  55.955  49.875  1.00  0.00      PROA  
ATOM   1871  CG  ARG P 158      29.615  58.045  49.426  1.00  0.00      PROA  
ATOM   1872  HG1 ARG P 158      29.061  58.325  50.343  1.00  0.00      PROA  
ATOM   1873  HG2 ARG P 158      28.991  58.389  48.576  1.00  0.00      PROA  
ATOM   1874  CD  ARG P 158      30.997  58.684  49.641  1.00  0.00      PROA  
ATOM   1875  HD1 ARG P 158      31.783  58.215  49.013  1.00  0.00      PROA  
ATOM   1876  HD2 ARG P 158      31.255  58.603  50.721  1.00  0.00      PROA  
ATOM   1877  NE  ARG P 158      30.893  60.041  49.123  1.00  0.00      PROA  
ATOM   1878  HE  ARG P 158      30.266  60.167  48.354  1.00  0.00      PROA  
ATOM   1879  CZ  ARG P 158      31.819  60.955  49.249  1.00  0.00      PROA  
ATOM   1880  NH1 ARG P 158      32.826  60.967  50.106  1.00  0.00      PROA  
ATOM   1881 HH11 ARG P 158      33.325  61.839  50.041  1.00  0.00      PROA  
ATOM   1882 HH12 ARG P 158      32.757  60.383  50.920  1.00  0.00      PROA  
ATOM   1883  NH2 ARG P 158      31.726  62.041  48.496  1.00  0.00      PROA  
ATOM   1884 HH21 ARG P 158      30.845  62.096  48.018  1.00  0.00      PROA  
ATOM   1885 HH22 ARG P 158      32.464  62.647  48.195  1.00  0.00      PROA  
ATOM   1886  C   ARG P 158      28.501  54.419  48.258  1.00  0.00      PROA  
ATOM   1887  O   ARG P 158      28.084  54.517  47.093  1.00  0.00      PROA  
ATOM   1888  N   ILE P 159      28.846  53.275  48.860  1.00  0.00      PROA  
ATOM   1889  HN  ILE P 159      29.129  53.151  49.807  1.00  0.00      PROA  
ATOM   1890  CA  ILE P 159      29.039  52.087  47.995  1.00  0.00      PROA  
ATOM   1891  HA  ILE P 159      29.369  52.460  47.041  1.00  0.00      PROA  
ATOM   1892  CB  ILE P 159      30.009  51.060  48.601  1.00  0.00      PROA  
ATOM   1893  HB  ILE P 159      29.476  50.595  49.457  1.00  0.00      PROA  
ATOM   1894  CG2 ILE P 159      30.229  49.765  47.779  1.00  0.00      PROA  
ATOM   1895 HG21 ILE P 159      30.745  49.007  48.401  1.00  0.00      PROA  
ATOM   1896 HG22 ILE P 159      30.791  49.877  46.819  1.00  0.00      PROA  
ATOM   1897 HG23 ILE P 159      29.259  49.276  47.565  1.00  0.00      PROA  
ATOM   1898  CG1 ILE P 159      31.420  51.700  48.973  1.00  0.00      PROA  
ATOM   1899 HG11 ILE P 159      31.355  52.810  49.036  1.00  0.00      PROA  
ATOM   1900 HG12 ILE P 159      32.012  51.577  48.043  1.00  0.00      PROA  
ATOM   1901  CD  ILE P 159      31.977  51.121  50.258  1.00  0.00      PROA  
ATOM   1902  HD1 ILE P 159      31.676  50.050  50.317  1.00  0.00      PROA  
ATOM   1903  HD2 ILE P 159      31.607  51.674  51.149  1.00  0.00      PROA  
ATOM   1904  HD3 ILE P 159      33.079  51.152  50.202  1.00  0.00      PROA  
ATOM   1905  C   ILE P 159      27.733  51.442  47.735  1.00  0.00      PROA  
ATOM   1906  O   ILE P 159      27.498  50.913  46.672  1.00  0.00      PROA  
ATOM   1907  N   GLN P 160      26.764  51.624  48.568  1.00  0.00      PROA  
ATOM   1908  HN  GLN P 160      26.922  51.854  49.529  1.00  0.00      PROA  
ATOM   1909  CA  GLN P 160      25.338  51.292  48.202  1.00  0.00      PROA  
ATOM   1910  HA  GLN P 160      25.351  50.251  47.914  1.00  0.00      PROA  
ATOM   1911  CB  GLN P 160      24.368  51.492  49.385  1.00  0.00      PROA  
ATOM   1912  HB1 GLN P 160      23.317  51.415  49.030  1.00  0.00      PROA  
ATOM   1913  HB2 GLN P 160      24.349  52.564  49.703  1.00  0.00      PROA  
ATOM   1914  CG  GLN P 160      24.486  50.571  50.604  1.00  0.00      PROA  
ATOM   1915  HG1 GLN P 160      25.560  50.414  50.872  1.00  0.00      PROA  
ATOM   1916  HG2 GLN P 160      23.926  49.678  50.267  1.00  0.00      PROA  
ATOM   1917  CD  GLN P 160      23.735  51.130  51.859  1.00  0.00      PROA  
ATOM   1918  OE1 GLN P 160      23.220  52.257  51.825  1.00  0.00      PROA  
ATOM   1919  NE2 GLN P 160      23.571  50.300  52.930  1.00  0.00      PROA  
ATOM   1920 HE21 GLN P 160      24.237  49.569  53.034  1.00  0.00      PROA  
ATOM   1921 HE22 GLN P 160      22.981  50.501  53.716  1.00  0.00      PROA  
ATOM   1922  C   GLN P 160      24.779  52.024  47.023  1.00  0.00      PROA  
ATOM   1923  O   GLN P 160      24.037  51.414  46.271  1.00  0.00      PROA  
ATOM   1924  N   GLU P 161      25.122  53.343  46.898  1.00  0.00      PROA  
ATOM   1925  HN  GLU P 161      25.676  53.824  47.562  1.00  0.00      PROA  
ATOM   1926  CA  GLU P 161      24.646  54.093  45.702  1.00  0.00      PROA  
ATOM   1927  HA  GLU P 161      23.603  53.819  45.614  1.00  0.00      PROA  
ATOM   1928  CB  GLU P 161      24.592  55.624  45.868  1.00  0.00      PROA  
ATOM   1929  HB1 GLU P 161      24.319  56.088  44.891  1.00  0.00      PROA  
ATOM   1930  HB2 GLU P 161      25.526  56.125  46.191  1.00  0.00      PROA  
ATOM   1931  CG  GLU P 161      23.505  56.094  46.955  1.00  0.00      PROA  
ATOM   1932  HG1 GLU P 161      23.821  55.596  47.900  1.00  0.00      PROA  
ATOM   1933  HG2 GLU P 161      22.541  55.647  46.642  1.00  0.00      PROA  
ATOM   1934  CD  GLU P 161      23.342  57.602  47.156  1.00  0.00      PROA  
ATOM   1935  OE1 GLU P 161      24.066  58.358  46.449  1.00  0.00      PROA  
ATOM   1936  OE2 GLU P 161      22.535  58.125  47.983  1.00  0.00      PROA  
ATOM   1937  C   GLU P 161      25.383  53.621  44.511  1.00  0.00      PROA  
ATOM   1938  O   GLU P 161      24.792  53.624  43.423  1.00  0.00      PROA  
ATOM   1939  N   GLU P 162      26.679  53.224  44.624  1.00  0.00      PROA  
ATOM   1940  HN  GLU P 162      27.120  53.153  45.517  1.00  0.00      PROA  
ATOM   1941  CA  GLU P 162      27.470  52.863  43.523  1.00  0.00      PROA  
ATOM   1942  HA  GLU P 162      27.279  53.548  42.709  1.00  0.00      PROA  
ATOM   1943  CB  GLU P 162      28.945  52.906  43.832  1.00  0.00      PROA  
ATOM   1944  HB1 GLU P 162      29.245  52.048  44.467  1.00  0.00      PROA  
ATOM   1945  HB2 GLU P 162      29.284  53.800  44.396  1.00  0.00      PROA  
ATOM   1946  CG  GLU P 162      29.849  52.687  42.565  1.00  0.00      PROA  
ATOM   1947  HG1 GLU P 162      29.820  51.665  42.123  1.00  0.00      PROA  
ATOM   1948  HG2 GLU P 162      30.864  52.780  43.013  1.00  0.00      PROA  
ATOM   1949  CD  GLU P 162      29.634  53.783  41.560  1.00  0.00      PROA  
ATOM   1950  OE1 GLU P 162      29.252  53.595  40.398  1.00  0.00      PROA  
ATOM   1951  OE2 GLU P 162      29.906  54.966  41.917  1.00  0.00      PROA  
ATOM   1952  C   GLU P 162      27.081  51.482  43.021  1.00  0.00      PROA  
ATOM   1953  O   GLU P 162      26.973  51.316  41.788  1.00  0.00      PROA  
ATOM   1954  N   ALA P 163      26.660  50.611  44.006  1.00  0.00      PROA  
ATOM   1955  HN  ALA P 163      26.730  50.854  44.974  1.00  0.00      PROA  
ATOM   1956  CA  ALA P 163      26.138  49.301  43.676  1.00  0.00      PROA  
ATOM   1957  HA  ALA P 163      26.944  48.783  43.197  1.00  0.00      PROA  
ATOM   1958  CB  ALA P 163      25.823  48.646  45.081  1.00  0.00      PROA  
ATOM   1959  HB1 ALA P 163      25.428  47.613  44.940  1.00  0.00      PROA  
ATOM   1960  HB2 ALA P 163      25.000  49.179  45.622  1.00  0.00      PROA  
ATOM   1961  HB3 ALA P 163      26.745  48.625  45.699  1.00  0.00      PROA  
ATOM   1962  C   ALA P 163      24.901  49.354  42.865  1.00  0.00      PROA  
ATOM   1963  O   ALA P 163      24.721  48.484  41.987  1.00  0.00      PROA  
ATOM   1964  N   GLN P 164      24.003  50.357  43.152  1.00  0.00      PROA  
ATOM   1965  HN  GLN P 164      24.100  50.907  43.971  1.00  0.00      PROA  
ATOM   1966  CA  GLN P 164      22.855  50.577  42.381  1.00  0.00      PROA  
ATOM   1967  HA  GLN P 164      22.221  49.707  42.304  1.00  0.00      PROA  
ATOM   1968  CB  GLN P 164      22.091  51.700  43.109  1.00  0.00      PROA  
ATOM   1969  HB1 GLN P 164      22.677  52.645  43.043  1.00  0.00      PROA  
ATOM   1970  HB2 GLN P 164      22.131  51.433  44.198  1.00  0.00      PROA  
ATOM   1971  CG  GLN P 164      20.641  51.912  42.578  1.00  0.00      PROA  
ATOM   1972  HG1 GLN P 164      20.656  52.697  41.787  1.00  0.00      PROA  
ATOM   1973  HG2 GLN P 164      20.019  52.213  43.437  1.00  0.00      PROA  
ATOM   1974  CD  GLN P 164      19.919  50.704  41.975  1.00  0.00      PROA  
ATOM   1975  OE1 GLN P 164      19.733  50.419  40.798  1.00  0.00      PROA  
ATOM   1976  NE2 GLN P 164      19.317  49.920  42.878  1.00  0.00      PROA  
ATOM   1977 HE21 GLN P 164      19.511  49.833  43.854  1.00  0.00      PROA  
ATOM   1978 HE22 GLN P 164      18.707  49.215  42.521  1.00  0.00      PROA  
ATOM   1979  C   GLN P 164      23.163  51.022  40.936  1.00  0.00      PROA  
ATOM   1980  O   GLN P 164      22.502  50.692  39.934  1.00  0.00      PROA  
ATOM   1981  N   HIS P 165      24.073  52.004  40.817  1.00  0.00      PROA  
ATOM   1982  HN  HIS P 165      24.450  52.450  41.623  1.00  0.00      PROA  
ATOM   1983  CA  HIS P 165      24.566  52.496  39.551  1.00  0.00      PROA  
ATOM   1984  HA  HIS P 165      23.670  52.758  39.001  1.00  0.00      PROA  
ATOM   1985  CB  HIS P 165      25.222  53.895  39.628  1.00  0.00      PROA  
ATOM   1986  HB1 HIS P 165      25.559  54.181  38.605  1.00  0.00      PROA  
ATOM   1987  HB2 HIS P 165      26.183  53.839  40.185  1.00  0.00      PROA  
ATOM   1988  ND1 HIS P 165      24.136  55.231  41.428  1.00  0.00      PROA  
ATOM   1989  HD1 HIS P 165      24.498  54.557  42.072  1.00  0.00      PROA  
ATOM   1990  CG  HIS P 165      24.310  54.968  40.106  1.00  0.00      PROA  
ATOM   1991  CE1 HIS P 165      23.537  56.372  41.541  1.00  0.00      PROA  
ATOM   1992  HE1 HIS P 165      23.485  56.880  42.511  1.00  0.00      PROA  
ATOM   1993  NE2 HIS P 165      23.193  56.833  40.325  1.00  0.00      PROA  
ATOM   1994  CD2 HIS P 165      23.802  56.021  39.416  1.00  0.00      PROA  
ATOM   1995  HD2 HIS P 165      23.858  56.329  38.384  1.00  0.00      PROA  
ATOM   1996  C   HIS P 165      25.323  51.473  38.712  1.00  0.00      PROA  
ATOM   1997  O   HIS P 165      25.140  51.378  37.490  1.00  0.00      PROA  
ATOM   1998  N   LEU P 166      26.117  50.647  39.364  1.00  0.00      PROA  
ATOM   1999  HN  LEU P 166      26.318  50.801  40.327  1.00  0.00      PROA  
ATOM   2000  CA  LEU P 166      26.691  49.472  38.739  1.00  0.00      PROA  
ATOM   2001  HA  LEU P 166      27.164  49.818  37.839  1.00  0.00      PROA  
ATOM   2002  CB  LEU P 166      27.700  48.751  39.725  1.00  0.00      PROA  
ATOM   2003  HB1 LEU P 166      27.260  48.753  40.744  1.00  0.00      PROA  
ATOM   2004  HB2 LEU P 166      28.567  49.442  39.817  1.00  0.00      PROA  
ATOM   2005  CG  LEU P 166      28.265  47.317  39.281  1.00  0.00      PROA  
ATOM   2006  HG  LEU P 166      27.395  46.628  39.283  1.00  0.00      PROA  
ATOM   2007  CD1 LEU P 166      29.065  47.429  37.976  1.00  0.00      PROA  
ATOM   2008 HD11 LEU P 166      29.520  46.478  37.640  1.00  0.00      PROA  
ATOM   2009 HD12 LEU P 166      29.855  48.216  37.919  1.00  0.00      PROA  
ATOM   2010 HD13 LEU P 166      28.351  47.590  37.141  1.00  0.00      PROA  
ATOM   2011  CD2 LEU P 166      29.175  46.818  40.414  1.00  0.00      PROA  
ATOM   2012 HD21 LEU P 166      28.571  46.844  41.355  1.00  0.00      PROA  
ATOM   2013 HD22 LEU P 166      30.079  47.460  40.483  1.00  0.00      PROA  
ATOM   2014 HD23 LEU P 166      29.452  45.757  40.305  1.00  0.00      PROA  
ATOM   2015  C   LEU P 166      25.673  48.426  38.179  1.00  0.00      PROA  
ATOM   2016  O   LEU P 166      25.745  47.961  37.034  1.00  0.00      PROA  
ATOM   2017  N   THR P 167      24.634  48.185  38.998  1.00  0.00      PROA  
ATOM   2018  HN  THR P 167      24.657  48.699  39.854  1.00  0.00      PROA  
ATOM   2019  CA  THR P 167      23.440  47.461  38.783  1.00  0.00      PROA  
ATOM   2020  HA  THR P 167      23.575  46.424  38.526  1.00  0.00      PROA  
ATOM   2021  CB  THR P 167      22.454  47.412  39.937  1.00  0.00      PROA  
ATOM   2022  HB  THR P 167      22.345  48.425  40.371  1.00  0.00      PROA  
ATOM   2023  OG1 THR P 167      23.095  46.540  40.909  1.00  0.00      PROA  
ATOM   2024  HG1 THR P 167      23.894  46.946  41.249  1.00  0.00      PROA  
ATOM   2025  CG2 THR P 167      21.109  46.976  39.477  1.00  0.00      PROA  
ATOM   2026 HG21 THR P 167      20.488  46.663  40.330  1.00  0.00      PROA  
ATOM   2027 HG22 THR P 167      21.113  46.070  38.827  1.00  0.00      PROA  
ATOM   2028 HG23 THR P 167      20.623  47.817  38.923  1.00  0.00      PROA  
ATOM   2029  C   THR P 167      22.786  47.982  37.497  1.00  0.00      PROA  
ATOM   2030  O   THR P 167      22.532  47.197  36.592  1.00  0.00      PROA  
ATOM   2031  N   GLU P 168      22.643  49.318  37.365  1.00  0.00      PROA  
ATOM   2032  HN  GLU P 168      22.662  49.952  38.127  1.00  0.00      PROA  
ATOM   2033  CA  GLU P 168      22.137  49.945  36.117  1.00  0.00      PROA  
ATOM   2034  HA  GLU P 168      21.153  49.562  35.912  1.00  0.00      PROA  
ATOM   2035  CB  GLU P 168      22.019  51.542  36.293  1.00  0.00      PROA  
ATOM   2036  HB1 GLU P 168      21.610  51.879  35.314  1.00  0.00      PROA  
ATOM   2037  HB2 GLU P 168      22.946  52.125  36.450  1.00  0.00      PROA  
ATOM   2038  CG  GLU P 168      20.992  52.031  37.416  1.00  0.00      PROA  
ATOM   2039  HG1 GLU P 168      21.238  51.893  38.491  1.00  0.00      PROA  
ATOM   2040  HG2 GLU P 168      20.031  51.532  37.188  1.00  0.00      PROA  
ATOM   2041  CD  GLU P 168      20.813  53.554  37.132  1.00  0.00      PROA  
ATOM   2042  OE1 GLU P 168      19.648  53.950  37.002  1.00  0.00      PROA  
ATOM   2043  OE2 GLU P 168      21.801  54.326  36.900  1.00  0.00      PROA  
ATOM   2044  C   GLU P 168      22.965  49.523  34.862  1.00  0.00      PROA  
ATOM   2045  O   GLU P 168      22.330  49.242  33.768  1.00  0.00      PROA  
ATOM   2046  N   ALA P 169      24.312  49.617  34.967  1.00  0.00      PROA  
ATOM   2047  HN  ALA P 169      24.517  49.908  35.897  1.00  0.00      PROA  
ATOM   2048  CA  ALA P 169      25.322  49.179  34.019  1.00  0.00      PROA  
ATOM   2049  HA  ALA P 169      25.057  49.767  33.148  1.00  0.00      PROA  
ATOM   2050  CB  ALA P 169      26.708  49.730  34.387  1.00  0.00      PROA  
ATOM   2051  HB1 ALA P 169      27.439  49.782  33.550  1.00  0.00      PROA  
ATOM   2052  HB2 ALA P 169      27.161  49.081  35.168  1.00  0.00      PROA  
ATOM   2053  HB3 ALA P 169      26.690  50.745  34.847  1.00  0.00      PROA  
ATOM   2054  C   ALA P 169      25.288  47.709  33.609  1.00  0.00      PROA  
ATOM   2055  O   ALA P 169      25.580  47.396  32.414  1.00  0.00      PROA  
ATOM   2056  N   ILE P 170      25.057  46.721  34.535  1.00  0.00      PROA  
ATOM   2057  HN  ILE P 170      24.935  46.994  35.486  1.00  0.00      PROA  
ATOM   2058  CA  ILE P 170      24.848  45.341  34.214  1.00  0.00      PROA  
ATOM   2059  HA  ILE P 170      25.689  45.093  33.592  1.00  0.00      PROA  
ATOM   2060  CB  ILE P 170      24.827  44.488  35.504  1.00  0.00      PROA  
ATOM   2061  HB  ILE P 170      23.985  44.892  36.104  1.00  0.00      PROA  
ATOM   2062  CG2 ILE P 170      24.511  43.082  35.053  1.00  0.00      PROA  
ATOM   2063 HG21 ILE P 170      25.101  42.808  34.153  1.00  0.00      PROA  
ATOM   2064 HG22 ILE P 170      23.434  42.923  34.842  1.00  0.00      PROA  
ATOM   2065 HG23 ILE P 170      24.928  42.311  35.736  1.00  0.00      PROA  
ATOM   2066  CG1 ILE P 170      26.106  44.543  36.258  1.00  0.00      PROA  
ATOM   2067 HG11 ILE P 170      25.876  43.955  37.172  1.00  0.00      PROA  
ATOM   2068 HG12 ILE P 170      26.215  45.606  36.563  1.00  0.00      PROA  
ATOM   2069  CD  ILE P 170      27.364  43.961  35.561  1.00  0.00      PROA  
ATOM   2070  HD1 ILE P 170      27.291  42.852  35.581  1.00  0.00      PROA  
ATOM   2071  HD2 ILE P 170      28.314  44.279  36.049  1.00  0.00      PROA  
ATOM   2072  HD3 ILE P 170      27.303  44.278  34.506  1.00  0.00      PROA  
ATOM   2073  C   ILE P 170      23.532  45.275  33.389  1.00  0.00      PROA  
ATOM   2074  O   ILE P 170      23.559  44.815  32.241  1.00  0.00      PROA  
ATOM   2075  N   LYS P 171      22.399  45.861  33.823  1.00  0.00      PROA  
ATOM   2076  HN  LYS P 171      22.441  46.304  34.718  1.00  0.00      PROA  
ATOM   2077  CA  LYS P 171      21.175  45.916  33.047  1.00  0.00      PROA  
ATOM   2078  HA  LYS P 171      20.804  44.907  32.945  1.00  0.00      PROA  
ATOM   2079  CB  LYS P 171      20.083  46.593  33.844  1.00  0.00      PROA  
ATOM   2080  HB1 LYS P 171      19.264  46.767  33.116  1.00  0.00      PROA  
ATOM   2081  HB2 LYS P 171      20.502  47.607  34.057  1.00  0.00      PROA  
ATOM   2082  CG  LYS P 171      19.611  45.928  35.159  1.00  0.00      PROA  
ATOM   2083  HG1 LYS P 171      20.521  45.563  35.682  1.00  0.00      PROA  
ATOM   2084  HG2 LYS P 171      19.117  44.965  34.918  1.00  0.00      PROA  
ATOM   2085  CD  LYS P 171      18.928  46.819  36.187  1.00  0.00      PROA  
ATOM   2086  HD1 LYS P 171      19.809  47.410  36.506  1.00  0.00      PROA  
ATOM   2087  HD2 LYS P 171      18.532  46.128  36.964  1.00  0.00      PROA  
ATOM   2088  CE  LYS P 171      17.824  47.663  35.498  1.00  0.00      PROA  
ATOM   2089  HE1 LYS P 171      17.247  47.019  34.804  1.00  0.00      PROA  
ATOM   2090  HE2 LYS P 171      18.226  48.467  34.848  1.00  0.00      PROA  
ATOM   2091  NZ  LYS P 171      17.072  48.253  36.630  1.00  0.00      PROA  
ATOM   2092  HZ1 LYS P 171      16.490  47.446  36.916  1.00  0.00      PROA  
ATOM   2093  HZ2 LYS P 171      16.439  49.006  36.276  1.00  0.00      PROA  
ATOM   2094  HZ3 LYS P 171      17.679  48.540  37.420  1.00  0.00      PROA  
ATOM   2095  C   LYS P 171      21.300  46.509  31.656  1.00  0.00      PROA  
ATOM   2096  O   LYS P 171      20.667  45.997  30.671  1.00  0.00      PROA  
ATOM   2097  N   GLU P 172      22.082  47.599  31.374  1.00  0.00      PROA  
ATOM   2098  HN  GLU P 172      22.571  48.052  32.118  1.00  0.00      PROA  
ATOM   2099  CA  GLU P 172      22.343  48.187  30.029  1.00  0.00      PROA  
ATOM   2100  HA  GLU P 172      21.455  48.746  29.778  1.00  0.00      PROA  
ATOM   2101  CB  GLU P 172      23.462  49.239  30.198  1.00  0.00      PROA  
ATOM   2102  HB1 GLU P 172      24.210  48.963  30.975  1.00  0.00      PROA  
ATOM   2103  HB2 GLU P 172      22.961  50.080  30.744  1.00  0.00      PROA  
ATOM   2104  CG  GLU P 172      24.226  49.734  28.957  1.00  0.00      PROA  
ATOM   2105  HG1 GLU P 172      23.423  50.067  28.270  1.00  0.00      PROA  
ATOM   2106  HG2 GLU P 172      24.845  48.934  28.508  1.00  0.00      PROA  
ATOM   2107  CD  GLU P 172      25.157  50.942  29.169  1.00  0.00      PROA  
ATOM   2108  OE1 GLU P 172      24.748  52.019  29.662  1.00  0.00      PROA  
ATOM   2109  OE2 GLU P 172      26.332  50.823  28.811  1.00  0.00      PROA  
ATOM   2110  C   GLU P 172      22.825  47.065  28.983  1.00  0.00      PROA  
ATOM   2111  O   GLU P 172      22.431  47.190  27.840  1.00  0.00      PROA  
ATOM   2112  N   GLU P 173      23.560  45.981  29.305  1.00  0.00      PROA  
ATOM   2113  HN  GLU P 173      23.867  45.762  30.227  1.00  0.00      PROA  
ATOM   2114  CA  GLU P 173      23.995  45.009  28.395  1.00  0.00      PROA  
ATOM   2115  HA  GLU P 173      23.740  45.266  27.378  1.00  0.00      PROA  
ATOM   2116  CB  GLU P 173      25.544  44.926  28.382  1.00  0.00      PROA  
ATOM   2117  HB1 GLU P 173      25.780  44.261  27.522  1.00  0.00      PROA  
ATOM   2118  HB2 GLU P 173      26.035  44.470  29.264  1.00  0.00      PROA  
ATOM   2119  CG  GLU P 173      26.257  46.289  28.115  1.00  0.00      PROA  
ATOM   2120  HG1 GLU P 173      26.357  46.908  29.024  1.00  0.00      PROA  
ATOM   2121  HG2 GLU P 173      25.612  46.980  27.520  1.00  0.00      PROA  
ATOM   2122  CD  GLU P 173      27.568  46.117  27.418  1.00  0.00      PROA  
ATOM   2123  OE1 GLU P 173      27.724  46.716  26.379  1.00  0.00      PROA  
ATOM   2124  OE2 GLU P 173      28.498  45.504  28.075  1.00  0.00      PROA  
ATOM   2125  C   GLU P 173      23.299  43.677  28.621  1.00  0.00      PROA  
ATOM   2126  O   GLU P 173      23.738  42.591  28.154  1.00  0.00      PROA  
ATOM   2127  N   ASN P 174      22.208  43.574  29.456  1.00  0.00      PROA  
ATOM   2128  HN  ASN P 174      21.747  44.348  29.882  1.00  0.00      PROA  
ATOM   2129  CA  ASN P 174      21.711  42.265  29.872  1.00  0.00      PROA  
ATOM   2130  HA  ASN P 174      22.474  41.504  29.990  1.00  0.00      PROA  
ATOM   2131  CB  ASN P 174      20.960  42.467  31.176  1.00  0.00      PROA  
ATOM   2132  HB1 ASN P 174      20.193  43.270  31.067  1.00  0.00      PROA  
ATOM   2133  HB2 ASN P 174      21.635  42.791  31.994  1.00  0.00      PROA  
ATOM   2134  CG  ASN P 174      20.186  41.228  31.746  1.00  0.00      PROA  
ATOM   2135  OD1 ASN P 174      18.943  41.103  31.589  1.00  0.00      PROA  
ATOM   2136  ND2 ASN P 174      20.929  40.318  32.360  1.00  0.00      PROA  
ATOM   2137 HD21 ASN P 174      20.555  39.524  32.823  1.00  0.00      PROA  
ATOM   2138 HD22 ASN P 174      21.903  40.466  32.544  1.00  0.00      PROA  
ATOM   2139  C   ASN P 174      20.746  41.701  28.861  1.00  0.00      PROA  
ATOM   2140  O   ASN P 174      20.110  42.395  28.143  1.00  0.00      PROA  
ATOM   2141  N   GLY P 175      20.764  40.355  28.726  1.00  0.00      PROA  
ATOM   2142  HN  GLY P 175      21.291  39.816  29.384  1.00  0.00      PROA  
ATOM   2143  CA  GLY P 175      19.939  39.613  27.728  1.00  0.00      PROA  
ATOM   2144  HA1 GLY P 175      19.623  40.343  26.998  1.00  0.00      PROA  
ATOM   2145  HA2 GLY P 175      19.240  39.048  28.319  1.00  0.00      PROA  
ATOM   2146  C   GLY P 175      20.751  38.515  27.038  1.00  0.00      PROA  
ATOM   2147  O   GLY P 175      20.258  37.650  26.327  1.00  0.00      PROA  
ATOM   2148  N   GLN P 176      22.066  38.479  27.238  1.00  0.00      PROA  
ATOM   2149  HN  GLN P 176      22.570  39.165  27.755  1.00  0.00      PROA  
ATOM   2150  CA  GLN P 176      22.940  37.522  26.590  1.00  0.00      PROA  
ATOM   2151  HA  GLN P 176      22.380  36.602  26.654  1.00  0.00      PROA  
ATOM   2152  CB  GLN P 176      23.299  37.898  25.118  1.00  0.00      PROA  
ATOM   2153  HB1 GLN P 176      22.307  37.778  24.635  1.00  0.00      PROA  
ATOM   2154  HB2 GLN P 176      24.003  37.162  24.672  1.00  0.00      PROA  
ATOM   2155  CG  GLN P 176      23.914  39.356  25.026  1.00  0.00      PROA  
ATOM   2156  HG1 GLN P 176      24.972  39.476  25.354  1.00  0.00      PROA  
ATOM   2157  HG2 GLN P 176      23.272  40.140  25.472  1.00  0.00      PROA  
ATOM   2158  CD  GLN P 176      23.957  39.721  23.506  1.00  0.00      PROA  
ATOM   2159  OE1 GLN P 176      23.717  38.867  22.593  1.00  0.00      PROA  
ATOM   2160  NE2 GLN P 176      24.230  40.991  23.191  1.00  0.00      PROA  
ATOM   2161 HE21 GLN P 176      24.320  41.649  23.937  1.00  0.00      PROA  
ATOM   2162 HE22 GLN P 176      24.409  41.271  22.243  1.00  0.00      PROA  
ATOM   2163  C   GLN P 176      24.218  37.534  27.306  1.00  0.00      PROA  
ATOM   2164  O   GLN P 176      24.288  38.477  28.102  1.00  0.00      PROA  
ATOM   2165  N   PRO P 177      25.109  36.562  27.343  1.00  0.00      PROA  
ATOM   2166  CD  PRO P 177      24.951  35.290  26.605  1.00  0.00      PROA  
ATOM   2167  HD1 PRO P 177      24.937  35.395  25.502  1.00  0.00      PROA  
ATOM   2168  HD2 PRO P 177      23.998  34.859  26.990  1.00  0.00      PROA  
ATOM   2169  CA  PRO P 177      26.474  36.667  27.914  1.00  0.00      PROA  
ATOM   2170  HA  PRO P 177      26.265  36.565  28.974  1.00  0.00      PROA  
ATOM   2171  CB  PRO P 177      27.208  35.489  27.265  1.00  0.00      PROA  
ATOM   2172  HB1 PRO P 177      28.098  35.010  27.738  1.00  0.00      PROA  
ATOM   2173  HB2 PRO P 177      27.566  35.755  26.243  1.00  0.00      PROA  
ATOM   2174  CG  PRO P 177      26.123  34.357  27.038  1.00  0.00      PROA  
ATOM   2175  HG1 PRO P 177      26.329  33.631  26.220  1.00  0.00      PROA  
ATOM   2176  HG2 PRO P 177      26.119  33.820  28.012  1.00  0.00      PROA  
ATOM   2177  C   PRO P 177      27.186  37.962  27.699  1.00  0.00      PROA  
ATOM   2178  O   PRO P 177      27.033  38.536  26.656  1.00  0.00      PROA  
ATOM   2179  N   PHE P 178      27.881  38.526  28.739  1.00  0.00      PROA  
ATOM   2180  HN  PHE P 178      28.206  38.021  29.541  1.00  0.00      PROA  
ATOM   2181  CA  PHE P 178      28.249  39.930  28.634  1.00  0.00      PROA  
ATOM   2182  HA  PHE P 178      28.578  40.270  27.663  1.00  0.00      PROA  
ATOM   2183  CB  PHE P 178      27.250  40.884  29.163  1.00  0.00      PROA  
ATOM   2184  HB1 PHE P 178      26.353  40.797  28.517  1.00  0.00      PROA  
ATOM   2185  HB2 PHE P 178      27.597  41.933  29.050  1.00  0.00      PROA  
ATOM   2186  CG  PHE P 178      27.040  40.716  30.639  1.00  0.00      PROA  
ATOM   2187  CD1 PHE P 178      27.790  41.386  31.603  1.00  0.00      PROA  
ATOM   2188  HD1 PHE P 178      28.594  42.035  31.295  1.00  0.00      PROA  
ATOM   2189  CE1 PHE P 178      27.581  41.114  32.906  1.00  0.00      PROA  
ATOM   2190  HE1 PHE P 178      28.143  41.634  33.672  1.00  0.00      PROA  
ATOM   2191  CZ  PHE P 178      26.452  40.371  33.338  1.00  0.00      PROA  
ATOM   2192  HZ  PHE P 178      26.304  40.232  34.394  1.00  0.00      PROA  
ATOM   2193  CD2 PHE P 178      25.927  39.925  31.061  1.00  0.00      PROA  
ATOM   2194  HD2 PHE P 178      25.278  39.600  30.260  1.00  0.00      PROA  
ATOM   2195  CE2 PHE P 178      25.561  39.874  32.419  1.00  0.00      PROA  
ATOM   2196  HE2 PHE P 178      24.710  39.308  32.804  1.00  0.00      PROA  
ATOM   2197  C   PHE P 178      29.626  39.830  29.484  1.00  0.00      PROA  
ATOM   2198  O   PHE P 178      29.774  38.879  30.237  1.00  0.00      PROA  
ATOM   2199  N   ASP P 179      30.597  40.778  29.344  1.00  0.00      PROA  
ATOM   2200  HN  ASP P 179      30.607  41.622  28.800  1.00  0.00      PROA  
ATOM   2201  CA  ASP P 179      31.700  40.770  30.234  1.00  0.00      PROA  
ATOM   2202  HA  ASP P 179      31.759  39.817  30.737  1.00  0.00      PROA  
ATOM   2203  CB  ASP P 179      33.059  40.890  29.356  1.00  0.00      PROA  
ATOM   2204  HB1 ASP P 179      32.931  41.735  28.640  1.00  0.00      PROA  
ATOM   2205  HB2 ASP P 179      33.122  39.885  28.902  1.00  0.00      PROA  
ATOM   2206  CG  ASP P 179      34.357  41.138  30.057  1.00  0.00      PROA  
ATOM   2207  OD1 ASP P 179      35.424  41.179  29.382  1.00  0.00      PROA  
ATOM   2208  OD2 ASP P 179      34.262  41.451  31.263  1.00  0.00      PROA  
ATOM   2209  C   ASP P 179      31.630  41.956  31.276  1.00  0.00      PROA  
ATOM   2210  O   ASP P 179      31.510  43.111  30.861  1.00  0.00      PROA  
ATOM   2211  N   PRO P 180      31.613  41.707  32.582  1.00  0.00      PROA  
ATOM   2212  CD  PRO P 180      31.653  40.372  33.254  1.00  0.00      PROA  
ATOM   2213  HD1 PRO P 180      32.495  39.747  32.895  1.00  0.00      PROA  
ATOM   2214  HD2 PRO P 180      30.640  39.914  33.272  1.00  0.00      PROA  
ATOM   2215  CA  PRO P 180      31.505  42.789  33.512  1.00  0.00      PROA  
ATOM   2216  HA  PRO P 180      30.796  43.516  33.144  1.00  0.00      PROA  
ATOM   2217  CB  PRO P 180      31.018  41.950  34.782  1.00  0.00      PROA  
ATOM   2218  HB1 PRO P 180      29.927  41.723  34.771  1.00  0.00      PROA  
ATOM   2219  HB2 PRO P 180      31.173  42.565  35.700  1.00  0.00      PROA  
ATOM   2220  CG  PRO P 180      31.875  40.650  34.740  1.00  0.00      PROA  
ATOM   2221  HG1 PRO P 180      32.952  40.819  34.971  1.00  0.00      PROA  
ATOM   2222  HG2 PRO P 180      31.403  39.898  35.391  1.00  0.00      PROA  
ATOM   2223  C   PRO P 180      32.795  43.443  33.868  1.00  0.00      PROA  
ATOM   2224  O   PRO P 180      32.743  44.250  34.749  1.00  0.00      PROA  
ATOM   2225  N   HIS P 181      33.990  43.137  33.285  1.00  0.00      PROA  
ATOM   2226  HN  HIS P 181      33.977  42.452  32.566  1.00  0.00      PROA  
ATOM   2227  CA  HIS P 181      35.221  43.741  33.728  1.00  0.00      PROA  
ATOM   2228  HA  HIS P 181      35.372  43.316  34.712  1.00  0.00      PROA  
ATOM   2229  CB  HIS P 181      36.416  43.166  32.818  1.00  0.00      PROA  
ATOM   2230  HB1 HIS P 181      36.033  43.285  31.785  1.00  0.00      PROA  
ATOM   2231  HB2 HIS P 181      36.570  42.080  33.003  1.00  0.00      PROA  
ATOM   2232  ND1 HIS P 181      38.810  43.522  32.220  1.00  0.00      PROA  
ATOM   2233  HD1 HIS P 181      38.760  43.325  31.243  1.00  0.00      PROA  
ATOM   2234  CG  HIS P 181      37.820  43.668  33.081  1.00  0.00      PROA  
ATOM   2235  CE1 HIS P 181      39.950  44.059  32.742  1.00  0.00      PROA  
ATOM   2236  HE1 HIS P 181      40.916  43.959  32.266  1.00  0.00      PROA  
ATOM   2237  NE2 HIS P 181      39.767  44.452  33.942  1.00  0.00      PROA  
ATOM   2238  CD2 HIS P 181      38.369  44.237  34.180  1.00  0.00      PROA  
ATOM   2239  HD2 HIS P 181      37.883  44.454  35.118  1.00  0.00      PROA  
ATOM   2240  C   HIS P 181      35.354  45.269  33.846  1.00  0.00      PROA  
ATOM   2241  O   HIS P 181      35.639  45.780  34.868  1.00  0.00      PROA  
ATOM   2242  N   PHE P 182      35.116  45.913  32.737  1.00  0.00      PROA  
ATOM   2243  HN  PHE P 182      34.942  45.470  31.859  1.00  0.00      PROA  
ATOM   2244  CA  PHE P 182      35.195  47.377  32.603  1.00  0.00      PROA  
ATOM   2245  HA  PHE P 182      36.218  47.679  32.797  1.00  0.00      PROA  
ATOM   2246  CB  PHE P 182      34.831  47.730  31.120  1.00  0.00      PROA  
ATOM   2247  HB1 PHE P 182      33.909  47.149  30.881  1.00  0.00      PROA  
ATOM   2248  HB2 PHE P 182      35.607  47.346  30.422  1.00  0.00      PROA  
ATOM   2249  CG  PHE P 182      34.638  49.207  30.764  1.00  0.00      PROA  
ATOM   2250  CD1 PHE P 182      35.769  50.007  30.825  1.00  0.00      PROA  
ATOM   2251  HD1 PHE P 182      36.753  49.720  31.166  1.00  0.00      PROA  
ATOM   2252  CE1 PHE P 182      35.663  51.375  30.621  1.00  0.00      PROA  
ATOM   2253  HE1 PHE P 182      36.480  52.051  30.806  1.00  0.00      PROA  
ATOM   2254  CZ  PHE P 182      34.433  51.928  30.106  1.00  0.00      PROA  
ATOM   2255  HZ  PHE P 182      34.351  52.963  29.807  1.00  0.00      PROA  
ATOM   2256  CD2 PHE P 182      33.398  49.746  30.281  1.00  0.00      PROA  
ATOM   2257  HD2 PHE P 182      32.614  49.075  29.972  1.00  0.00      PROA  
ATOM   2258  CE2 PHE P 182      33.288  51.076  29.935  1.00  0.00      PROA  
ATOM   2259  HE2 PHE P 182      32.397  51.481  29.477  1.00  0.00      PROA  
ATOM   2260  C   PHE P 182      34.264  48.088  33.559  1.00  0.00      PROA  
ATOM   2261  O   PHE P 182      34.565  49.033  34.258  1.00  0.00      PROA  
ATOM   2262  N   LYS P 183      32.984  47.524  33.631  1.00  0.00      PROA  
ATOM   2263  HN  LYS P 183      32.665  46.731  33.115  1.00  0.00      PROA  
ATOM   2264  CA  LYS P 183      32.006  47.985  34.624  1.00  0.00      PROA  
ATOM   2265  HA  LYS P 183      31.859  49.053  34.499  1.00  0.00      PROA  
ATOM   2266  CB  LYS P 183      30.737  47.176  34.443  1.00  0.00      PROA  
ATOM   2267  HB1 LYS P 183      29.938  47.615  35.070  1.00  0.00      PROA  
ATOM   2268  HB2 LYS P 183      30.903  46.163  34.889  1.00  0.00      PROA  
ATOM   2269  CG  LYS P 183      30.384  46.937  32.958  1.00  0.00      PROA  
ATOM   2270  HG1 LYS P 183      31.059  46.109  32.678  1.00  0.00      PROA  
ATOM   2271  HG2 LYS P 183      30.556  47.846  32.337  1.00  0.00      PROA  
ATOM   2272  CD  LYS P 183      28.840  46.529  32.859  1.00  0.00      PROA  
ATOM   2273  HD1 LYS P 183      28.211  47.428  33.056  1.00  0.00      PROA  
ATOM   2274  HD2 LYS P 183      28.541  45.807  33.650  1.00  0.00      PROA  
ATOM   2275  CE  LYS P 183      28.395  45.802  31.537  1.00  0.00      PROA  
ATOM   2276  HE1 LYS P 183      27.283  45.806  31.517  1.00  0.00      PROA  
ATOM   2277  HE2 LYS P 183      28.813  44.781  31.654  1.00  0.00      PROA  
ATOM   2278  NZ  LYS P 183      28.850  46.576  30.438  1.00  0.00      PROA  
ATOM   2279  HZ1 LYS P 183      29.892  46.667  30.425  1.00  0.00      PROA  
ATOM   2280  HZ2 LYS P 183      28.367  47.498  30.469  1.00  0.00      PROA  
ATOM   2281  HZ3 LYS P 183      28.699  46.105  29.524  1.00  0.00      PROA  
ATOM   2282  C   LYS P 183      32.428  47.883  36.034  1.00  0.00      PROA  
ATOM   2283  O   LYS P 183      32.139  48.678  36.875  1.00  0.00      PROA  
ATOM   2284  N   ILE P 184      33.138  46.789  36.432  1.00  0.00      PROA  
ATOM   2285  HN  ILE P 184      33.278  46.134  35.700  1.00  0.00      PROA  
ATOM   2286  CA  ILE P 184      33.598  46.526  37.793  1.00  0.00      PROA  
ATOM   2287  HA  ILE P 184      32.821  46.692  38.532  1.00  0.00      PROA  
ATOM   2288  CB  ILE P 184      33.907  45.039  37.989  1.00  0.00      PROA  
ATOM   2289  HB  ILE P 184      34.236  44.644  37.006  1.00  0.00      PROA  
ATOM   2290  CG2 ILE P 184      35.123  44.814  39.004  1.00  0.00      PROA  
ATOM   2291 HG21 ILE P 184      34.816  45.360  39.926  1.00  0.00      PROA  
ATOM   2292 HG22 ILE P 184      36.055  45.072  38.457  1.00  0.00      PROA  
ATOM   2293 HG23 ILE P 184      35.142  43.755  39.323  1.00  0.00      PROA  
ATOM   2294  CG1 ILE P 184      32.605  44.268  38.264  1.00  0.00      PROA  
ATOM   2295 HG11 ILE P 184      31.996  44.522  37.366  1.00  0.00      PROA  
ATOM   2296 HG12 ILE P 184      32.053  44.610  39.163  1.00  0.00      PROA  
ATOM   2297  CD  ILE P 184      32.787  42.771  38.417  1.00  0.00      PROA  
ATOM   2298  HD1 ILE P 184      31.766  42.339  38.522  1.00  0.00      PROA  
ATOM   2299  HD2 ILE P 184      33.550  42.594  39.211  1.00  0.00      PROA  
ATOM   2300  HD3 ILE P 184      33.219  42.370  37.475  1.00  0.00      PROA  
ATOM   2301  C   ILE P 184      34.751  47.502  38.069  1.00  0.00      PROA  
ATOM   2302  O   ILE P 184      34.774  48.146  39.080  1.00  0.00      PROA  
ATOM   2303  N   ASN P 185      35.575  47.796  37.033  1.00  0.00      PROA  
ATOM   2304  HN  ASN P 185      35.534  47.214  36.218  1.00  0.00      PROA  
ATOM   2305  CA  ASN P 185      36.596  48.778  37.110  1.00  0.00      PROA  
ATOM   2306  HA  ASN P 185      37.132  48.468  38.006  1.00  0.00      PROA  
ATOM   2307  CB  ASN P 185      37.680  48.857  36.065  1.00  0.00      PROA  
ATOM   2308  HB1 ASN P 185      38.456  49.604  36.353  1.00  0.00      PROA  
ATOM   2309  HB2 ASN P 185      37.224  49.076  35.078  1.00  0.00      PROA  
ATOM   2310  CG  ASN P 185      38.377  47.503  35.824  1.00  0.00      PROA  
ATOM   2311  OD1 ASN P 185      38.207  46.451  36.471  1.00  0.00      PROA  
ATOM   2312  ND2 ASN P 185      39.183  47.529  34.744  1.00  0.00      PROA  
ATOM   2313 HD21 ASN P 185      39.533  46.602  34.605  1.00  0.00      PROA  
ATOM   2314 HD22 ASN P 185      39.263  48.253  34.068  1.00  0.00      PROA  
ATOM   2315  C   ASN P 185      36.094  50.139  37.327  1.00  0.00      PROA  
ATOM   2316  O   ASN P 185      36.628  50.777  38.252  1.00  0.00      PROA  
ATOM   2317  N   ASN P 186      34.987  50.585  36.562  1.00  0.00      PROA  
ATOM   2318  HN  ASN P 186      34.657  50.043  35.789  1.00  0.00      PROA  
ATOM   2319  CA  ASN P 186      34.447  51.935  36.819  1.00  0.00      PROA  
ATOM   2320  HA  ASN P 186      35.292  52.597  36.906  1.00  0.00      PROA  
ATOM   2321  CB  ASN P 186      33.390  52.481  35.784  1.00  0.00      PROA  
ATOM   2322  HB1 ASN P 186      32.923  53.442  36.104  1.00  0.00      PROA  
ATOM   2323  HB2 ASN P 186      32.571  51.775  35.563  1.00  0.00      PROA  
ATOM   2324  CG  ASN P 186      34.153  52.612  34.484  1.00  0.00      PROA  
ATOM   2325  OD1 ASN P 186      35.366  52.871  34.420  1.00  0.00      PROA  
ATOM   2326  ND2 ASN P 186      33.471  52.377  33.354  1.00  0.00      PROA  
ATOM   2327 HD21 ASN P 186      33.971  52.394  32.484  1.00  0.00      PROA  
ATOM   2328 HD22 ASN P 186      32.475  52.293  33.389  1.00  0.00      PROA  
ATOM   2329  C   ASN P 186      33.787  52.090  38.146  1.00  0.00      PROA  
ATOM   2330  O   ASN P 186      34.000  53.058  38.870  1.00  0.00      PROA  
ATOM   2331  N   ALA P 187      33.084  51.042  38.655  1.00  0.00      PROA  
ATOM   2332  HN  ALA P 187      32.836  50.236  38.122  1.00  0.00      PROA  
ATOM   2333  CA  ALA P 187      32.552  51.196  40.006  1.00  0.00      PROA  
ATOM   2334  HA  ALA P 187      31.838  51.998  40.071  1.00  0.00      PROA  
ATOM   2335  CB  ALA P 187      31.775  49.894  40.229  1.00  0.00      PROA  
ATOM   2336  HB1 ALA P 187      32.518  49.068  40.300  1.00  0.00      PROA  
ATOM   2337  HB2 ALA P 187      31.033  49.690  39.431  1.00  0.00      PROA  
ATOM   2338  HB3 ALA P 187      31.236  49.884  41.196  1.00  0.00      PROA  
ATOM   2339  C   ALA P 187      33.630  51.383  41.111  1.00  0.00      PROA  
ATOM   2340  O   ALA P 187      33.439  52.201  42.023  1.00  0.00      PROA  
ATOM   2341  N   VAL P 188      34.724  50.583  41.014  1.00  0.00      PROA  
ATOM   2342  HN  VAL P 188      34.875  49.939  40.267  1.00  0.00      PROA  
ATOM   2343  CA  VAL P 188      35.719  50.773  42.064  1.00  0.00      PROA  
ATOM   2344  HA  VAL P 188      35.312  51.035  43.031  1.00  0.00      PROA  
ATOM   2345  CB  VAL P 188      36.583  49.563  42.492  1.00  0.00      PROA  
ATOM   2346  HB  VAL P 188      37.178  49.829  43.390  1.00  0.00      PROA  
ATOM   2347  CG1 VAL P 188      35.658  48.391  42.986  1.00  0.00      PROA  
ATOM   2348 HG11 VAL P 188      35.063  47.911  42.183  1.00  0.00      PROA  
ATOM   2349 HG12 VAL P 188      35.028  48.766  43.825  1.00  0.00      PROA  
ATOM   2350 HG13 VAL P 188      36.359  47.600  43.342  1.00  0.00      PROA  
ATOM   2351  CG2 VAL P 188      37.623  49.250  41.396  1.00  0.00      PROA  
ATOM   2352 HG21 VAL P 188      38.274  50.130  41.209  1.00  0.00      PROA  
ATOM   2353 HG22 VAL P 188      37.096  48.993  40.450  1.00  0.00      PROA  
ATOM   2354 HG23 VAL P 188      38.326  48.421  41.656  1.00  0.00      PROA  
ATOM   2355  C   VAL P 188      36.635  52.054  41.902  1.00  0.00      PROA  
ATOM   2356  O   VAL P 188      36.982  52.753  42.805  1.00  0.00      PROA  
ATOM   2357  N   SER P 189      36.761  52.476  40.643  1.00  0.00      PROA  
ATOM   2358  HN  SER P 189      36.422  51.863  39.933  1.00  0.00      PROA  
ATOM   2359  CA  SER P 189      37.418  53.632  40.191  1.00  0.00      PROA  
ATOM   2360  HA  SER P 189      38.366  53.763  40.708  1.00  0.00      PROA  
ATOM   2361  CB  SER P 189      37.606  53.764  38.673  1.00  0.00      PROA  
ATOM   2362  HB1 SER P 189      38.157  54.662  38.312  1.00  0.00      PROA  
ATOM   2363  HB2 SER P 189      36.598  53.777  38.204  1.00  0.00      PROA  
ATOM   2364  OG  SER P 189      38.449  52.692  38.193  1.00  0.00      PROA  
ATOM   2365  HG1 SER P 189      37.826  51.973  38.092  1.00  0.00      PROA  
ATOM   2366  C   SER P 189      36.599  54.887  40.629  1.00  0.00      PROA  
ATOM   2367  O   SER P 189      37.070  55.896  41.145  1.00  0.00      PROA  
ATOM   2368  N   ASN P 190      35.250  54.764  40.489  1.00  0.00      PROA  
ATOM   2369  HN  ASN P 190      34.810  54.049  39.963  1.00  0.00      PROA  
ATOM   2370  CA  ASN P 190      34.317  55.716  41.062  1.00  0.00      PROA  
ATOM   2371  HA  ASN P 190      34.666  56.683  40.704  1.00  0.00      PROA  
ATOM   2372  CB  ASN P 190      32.879  55.543  40.580  1.00  0.00      PROA  
ATOM   2373  HB1 ASN P 190      32.210  54.994  41.290  1.00  0.00      PROA  
ATOM   2374  HB2 ASN P 190      32.859  55.002  39.606  1.00  0.00      PROA  
ATOM   2375  CG  ASN P 190      32.237  56.939  40.373  1.00  0.00      PROA  
ATOM   2376  OD1 ASN P 190      32.559  58.048  40.832  1.00  0.00      PROA  
ATOM   2377  ND2 ASN P 190      31.148  56.892  39.549  1.00  0.00      PROA  
ATOM   2378 HD21 ASN P 190      30.765  57.754  39.223  1.00  0.00      PROA  
ATOM   2379 HD22 ASN P 190      30.803  55.957  39.448  1.00  0.00      PROA  
ATOM   2380  C   ASN P 190      34.390  55.844  42.583  1.00  0.00      PROA  
ATOM   2381  O   ASN P 190      34.308  56.917  43.198  1.00  0.00      PROA  
ATOM   2382  N   ILE P 191      34.540  54.705  43.300  1.00  0.00      PROA  
ATOM   2383  HN  ILE P 191      34.562  53.838  42.827  1.00  0.00      PROA  
ATOM   2384  CA  ILE P 191      34.860  54.814  44.809  1.00  0.00      PROA  
ATOM   2385  HA  ILE P 191      34.038  55.361  45.241  1.00  0.00      PROA  
ATOM   2386  CB  ILE P 191      34.793  53.477  45.443  1.00  0.00      PROA  
ATOM   2387  HB  ILE P 191      35.393  52.791  44.811  1.00  0.00      PROA  
ATOM   2388  CG2 ILE P 191      35.286  53.523  46.939  1.00  0.00      PROA  
ATOM   2389 HG21 ILE P 191      35.072  52.555  47.438  1.00  0.00      PROA  
ATOM   2390 HG22 ILE P 191      34.760  54.294  47.537  1.00  0.00      PROA  
ATOM   2391 HG23 ILE P 191      36.360  53.780  47.016  1.00  0.00      PROA  
ATOM   2392  CG1 ILE P 191      33.396  52.811  45.395  1.00  0.00      PROA  
ATOM   2393 HG11 ILE P 191      33.454  51.832  45.917  1.00  0.00      PROA  
ATOM   2394 HG12 ILE P 191      33.044  52.585  44.365  1.00  0.00      PROA  
ATOM   2395  CD  ILE P 191      32.248  53.659  45.998  1.00  0.00      PROA  
ATOM   2396  HD1 ILE P 191      32.285  54.714  45.645  1.00  0.00      PROA  
ATOM   2397  HD2 ILE P 191      32.390  53.631  47.093  1.00  0.00      PROA  
ATOM   2398  HD3 ILE P 191      31.206  53.357  45.722  1.00  0.00      PROA  
ATOM   2399  C   ILE P 191      36.133  55.618  45.165  1.00  0.00      PROA  
ATOM   2400  O   ILE P 191      36.148  56.571  45.918  1.00  0.00      PROA  
ATOM   2401  N   ILE P 192      37.277  55.357  44.516  1.00  0.00      PROA  
ATOM   2402  HN  ILE P 192      37.270  54.621  43.840  1.00  0.00      PROA  
ATOM   2403  CA  ILE P 192      38.520  56.089  44.713  1.00  0.00      PROA  
ATOM   2404  HA  ILE P 192      38.766  56.043  45.759  1.00  0.00      PROA  
ATOM   2405  CB  ILE P 192      39.568  55.441  43.894  1.00  0.00      PROA  
ATOM   2406  HB  ILE P 192      39.255  55.501  42.824  1.00  0.00      PROA  
ATOM   2407  CG2 ILE P 192      40.967  56.204  44.037  1.00  0.00      PROA  
ATOM   2408 HG21 ILE P 192      41.791  55.696  43.478  1.00  0.00      PROA  
ATOM   2409 HG22 ILE P 192      41.266  56.289  45.101  1.00  0.00      PROA  
ATOM   2410 HG23 ILE P 192      40.944  57.239  43.648  1.00  0.00      PROA  
ATOM   2411  CG1 ILE P 192      39.785  53.966  44.250  1.00  0.00      PROA  
ATOM   2412 HG11 ILE P 192      40.478  53.386  43.593  1.00  0.00      PROA  
ATOM   2413 HG12 ILE P 192      38.803  53.459  44.127  1.00  0.00      PROA  
ATOM   2414  CD  ILE P 192      39.923  53.638  45.770  1.00  0.00      PROA  
ATOM   2415  HD1 ILE P 192      38.953  53.476  46.289  1.00  0.00      PROA  
ATOM   2416  HD2 ILE P 192      40.576  54.324  46.352  1.00  0.00      PROA  
ATOM   2417  HD3 ILE P 192      40.357  52.626  45.735  1.00  0.00      PROA  
ATOM   2418  C   ILE P 192      38.384  57.542  44.397  1.00  0.00      PROA  
ATOM   2419  O   ILE P 192      38.971  58.357  45.106  1.00  0.00      PROA  
ATOM   2420  N   CYS P 193      37.670  57.969  43.342  1.00  0.00      PROA  
ATOM   2421  HN  CYS P 193      37.247  57.271  42.772  1.00  0.00      PROA  
ATOM   2422  CA  CYS P 193      37.266  59.341  43.063  1.00  0.00      PROA  
ATOM   2423  HA  CYS P 193      38.148  59.934  42.888  1.00  0.00      PROA  
ATOM   2424  CB  CYS P 193      36.408  59.495  41.791  1.00  0.00      PROA  
ATOM   2425  HB1 CYS P 193      36.280  60.591  41.712  1.00  0.00      PROA  
ATOM   2426  HB2 CYS P 193      35.402  59.022  41.852  1.00  0.00      PROA  
ATOM   2427  SG  CYS P 193      37.264  58.940  40.303  1.00  0.00      PROA  
ATOM   2428  HG1 CYS P 193      36.751  57.720  40.402  1.00  0.00      PROA  
ATOM   2429  C   CYS P 193      36.478  60.010  44.182  1.00  0.00      PROA  
ATOM   2430  O   CYS P 193      36.788  61.044  44.762  1.00  0.00      PROA  
ATOM   2431  N   SER P 194      35.549  59.290  44.692  1.00  0.00      PROA  
ATOM   2432  HN  SER P 194      35.385  58.398  44.263  1.00  0.00      PROA  
ATOM   2433  CA  SER P 194      34.742  59.670  45.839  1.00  0.00      PROA  
ATOM   2434  HA  SER P 194      34.287  60.616  45.574  1.00  0.00      PROA  
ATOM   2435  CB  SER P 194      33.545  58.661  46.193  1.00  0.00      PROA  
ATOM   2436  HB1 SER P 194      32.925  59.101  47.002  1.00  0.00      PROA  
ATOM   2437  HB2 SER P 194      34.060  57.760  46.588  1.00  0.00      PROA  
ATOM   2438  OG  SER P 194      32.748  58.350  45.106  1.00  0.00      PROA  
ATOM   2439  HG1 SER P 194      33.258  57.776  44.529  1.00  0.00      PROA  
ATOM   2440  C   SER P 194      35.447  59.968  47.174  1.00  0.00      PROA  
ATOM   2441  O   SER P 194      35.178  60.963  47.887  1.00  0.00      PROA  
ATOM   2442  N   ILE P 195      36.506  59.092  47.381  1.00  0.00      PROA  
ATOM   2443  HN  ILE P 195      36.510  58.289  46.792  1.00  0.00      PROA  
ATOM   2444  CA  ILE P 195      37.611  59.271  48.354  1.00  0.00      PROA  
ATOM   2445  HA  ILE P 195      37.214  59.464  49.336  1.00  0.00      PROA  
ATOM   2446  CB  ILE P 195      38.472  57.951  48.414  1.00  0.00      PROA  
ATOM   2447  HB  ILE P 195      38.836  57.823  47.374  1.00  0.00      PROA  
ATOM   2448  CG2 ILE P 195      39.817  58.167  49.296  1.00  0.00      PROA  
ATOM   2449 HG21 ILE P 195      40.390  58.966  48.785  1.00  0.00      PROA  
ATOM   2450 HG22 ILE P 195      40.436  57.244  49.294  1.00  0.00      PROA  
ATOM   2451 HG23 ILE P 195      39.604  58.435  50.350  1.00  0.00      PROA  
ATOM   2452  CG1 ILE P 195      37.642  56.765  48.908  1.00  0.00      PROA  
ATOM   2453 HG11 ILE P 195      38.256  55.875  48.624  1.00  0.00      PROA  
ATOM   2454 HG12 ILE P 195      36.709  56.636  48.314  1.00  0.00      PROA  
ATOM   2455  CD  ILE P 195      37.379  56.594  50.409  1.00  0.00      PROA  
ATOM   2456  HD1 ILE P 195      38.331  56.727  50.956  1.00  0.00      PROA  
ATOM   2457  HD2 ILE P 195      37.047  55.551  50.611  1.00  0.00      PROA  
ATOM   2458  HD3 ILE P 195      36.546  57.248  50.738  1.00  0.00      PROA  
ATOM   2459  C   ILE P 195      38.478  60.475  47.968  1.00  0.00      PROA  
ATOM   2460  O   ILE P 195      38.489  61.462  48.692  1.00  0.00      PROA  
ATOM   2461  N   THR P 196      39.148  60.474  46.782  1.00  0.00      PROA  
ATOM   2462  HN  THR P 196      38.873  59.732  46.168  1.00  0.00      PROA  
ATOM   2463  CA  THR P 196      40.251  61.354  46.454  1.00  0.00      PROA  
ATOM   2464  HA  THR P 196      40.990  61.314  47.240  1.00  0.00      PROA  
ATOM   2465  CB  THR P 196      40.942  60.822  45.183  1.00  0.00      PROA  
ATOM   2466  HB  THR P 196      40.286  60.783  44.284  1.00  0.00      PROA  
ATOM   2467  OG1 THR P 196      41.366  59.493  45.470  1.00  0.00      PROA  
ATOM   2468  HG1 THR P 196      40.608  58.911  45.530  1.00  0.00      PROA  
ATOM   2469  CG2 THR P 196      42.188  61.603  44.794  1.00  0.00      PROA  
ATOM   2470 HG21 THR P 196      42.700  61.072  43.960  1.00  0.00      PROA  
ATOM   2471 HG22 THR P 196      42.901  61.731  45.632  1.00  0.00      PROA  
ATOM   2472 HG23 THR P 196      41.882  62.570  44.339  1.00  0.00      PROA  
ATOM   2473  C   THR P 196      39.835  62.768  46.288  1.00  0.00      PROA  
ATOM   2474  O   THR P 196      40.530  63.638  46.910  1.00  0.00      PROA  
ATOM   2475  N   PHE P 197      38.709  62.975  45.555  1.00  0.00      PROA  
ATOM   2476  HN  PHE P 197      38.086  62.233  45.344  1.00  0.00      PROA  
ATOM   2477  CA  PHE P 197      38.262  64.258  45.007  1.00  0.00      PROA  
ATOM   2478  HA  PHE P 197      38.960  65.050  45.255  1.00  0.00      PROA  
ATOM   2479  CB  PHE P 197      38.007  64.167  43.512  1.00  0.00      PROA  
ATOM   2480  HB1 PHE P 197      37.510  65.104  43.199  1.00  0.00      PROA  
ATOM   2481  HB2 PHE P 197      37.266  63.391  43.239  1.00  0.00      PROA  
ATOM   2482  CG  PHE P 197      39.233  63.966  42.742  1.00  0.00      PROA  
ATOM   2483  CD1 PHE P 197      40.420  64.705  43.024  1.00  0.00      PROA  
ATOM   2484  HD1 PHE P 197      40.468  65.429  43.820  1.00  0.00      PROA  
ATOM   2485  CE1 PHE P 197      41.576  64.335  42.313  1.00  0.00      PROA  
ATOM   2486  HE1 PHE P 197      42.479  64.883  42.523  1.00  0.00      PROA  
ATOM   2487  CZ  PHE P 197      41.631  63.254  41.392  1.00  0.00      PROA  
ATOM   2488  HZ  PHE P 197      42.535  62.880  40.919  1.00  0.00      PROA  
ATOM   2489  CD2 PHE P 197      39.246  63.040  41.675  1.00  0.00      PROA  
ATOM   2490  HD2 PHE P 197      38.417  62.452  41.331  1.00  0.00      PROA  
ATOM   2491  CE2 PHE P 197      40.474  62.594  41.123  1.00  0.00      PROA  
ATOM   2492  HE2 PHE P 197      40.459  61.730  40.469  1.00  0.00      PROA  
ATOM   2493  C   PHE P 197      36.991  64.664  45.677  1.00  0.00      PROA  
ATOM   2494  O   PHE P 197      36.680  65.861  45.701  1.00  0.00      PROA  
ATOM   2495  N   GLY P 198      36.239  63.775  46.272  1.00  0.00      PROA  
ATOM   2496  HN  GLY P 198      36.590  62.846  46.333  1.00  0.00      PROA  
ATOM   2497  CA  GLY P 198      35.048  64.097  47.070  1.00  0.00      PROA  
ATOM   2498  HA1 GLY P 198      35.245  64.952  47.702  1.00  0.00      PROA  
ATOM   2499  HA2 GLY P 198      34.819  63.237  47.673  1.00  0.00      PROA  
ATOM   2500  C   GLY P 198      33.757  64.409  46.322  1.00  0.00      PROA  
ATOM   2501  O   GLY P 198      32.823  64.921  46.922  1.00  0.00      PROA  
ATOM   2502  N   GLU P 199      33.623  64.079  45.099  1.00  0.00      PROA  
ATOM   2503  HN  GLU P 199      34.402  63.573  44.736  1.00  0.00      PROA  
ATOM   2504  CA  GLU P 199      32.464  64.212  44.247  1.00  0.00      PROA  
ATOM   2505  HA  GLU P 199      31.589  64.262  44.874  1.00  0.00      PROA  
ATOM   2506  CB  GLU P 199      32.461  65.507  43.390  1.00  0.00      PROA  
ATOM   2507  HB1 GLU P 199      31.681  65.368  42.617  1.00  0.00      PROA  
ATOM   2508  HB2 GLU P 199      33.360  65.745  42.782  1.00  0.00      PROA  
ATOM   2509  CG  GLU P 199      32.153  66.780  44.217  1.00  0.00      PROA  
ATOM   2510  HG1 GLU P 199      33.129  66.869  44.742  1.00  0.00      PROA  
ATOM   2511  HG2 GLU P 199      31.343  66.619  44.948  1.00  0.00      PROA  
ATOM   2512  CD  GLU P 199      31.854  67.955  43.254  1.00  0.00      PROA  
ATOM   2513  OE1 GLU P 199      30.637  68.353  43.202  1.00  0.00      PROA  
ATOM   2514  OE2 GLU P 199      32.814  68.523  42.612  1.00  0.00      PROA  
ATOM   2515  C   GLU P 199      32.305  62.900  43.455  1.00  0.00      PROA  
ATOM   2516  O   GLU P 199      33.268  62.176  43.289  1.00  0.00      PROA  
ATOM   2517  N   ARG P 200      31.107  62.531  43.050  1.00  0.00      PROA  
ATOM   2518  HN  ARG P 200      30.345  63.133  43.266  1.00  0.00      PROA  
ATOM   2519  CA  ARG P 200      30.828  61.356  42.247  1.00  0.00      PROA  
ATOM   2520  HA  ARG P 200      31.679  60.692  42.274  1.00  0.00      PROA  
ATOM   2521  CB  ARG P 200      29.762  60.451  42.828  1.00  0.00      PROA  
ATOM   2522  HB1 ARG P 200      28.792  60.986  42.810  1.00  0.00      PROA  
ATOM   2523  HB2 ARG P 200      30.037  60.163  43.868  1.00  0.00      PROA  
ATOM   2524  CG  ARG P 200      29.505  59.269  41.847  1.00  0.00      PROA  
ATOM   2525  HG1 ARG P 200      30.385  58.591  41.846  1.00  0.00      PROA  
ATOM   2526  HG2 ARG P 200      29.263  59.655  40.836  1.00  0.00      PROA  
ATOM   2527  CD  ARG P 200      28.263  58.443  42.244  1.00  0.00      PROA  
ATOM   2528  HD1 ARG P 200      27.374  59.113  42.202  1.00  0.00      PROA  
ATOM   2529  HD2 ARG P 200      28.330  57.997  43.262  1.00  0.00      PROA  
ATOM   2530  NE  ARG P 200      28.174  57.218  41.442  1.00  0.00      PROA  
ATOM   2531  HE  ARG P 200      28.797  56.501  41.721  1.00  0.00      PROA  
ATOM   2532  CZ  ARG P 200      27.612  56.996  40.222  1.00  0.00      PROA  
ATOM   2533  NH1 ARG P 200      26.826  57.833  39.595  1.00  0.00      PROA  
ATOM   2534 HH11 ARG P 200      26.776  58.771  39.954  1.00  0.00      PROA  
ATOM   2535 HH12 ARG P 200      26.603  57.531  38.676  1.00  0.00      PROA  
ATOM   2536  NH2 ARG P 200      27.883  55.831  39.640  1.00  0.00      PROA  
ATOM   2537 HH21 ARG P 200      27.581  55.581  38.716  1.00  0.00      PROA  
ATOM   2538 HH22 ARG P 200      28.501  55.241  40.155  1.00  0.00      PROA  
ATOM   2539  C   ARG P 200      30.664  61.727  40.789  1.00  0.00      PROA  
ATOM   2540  O   ARG P 200      29.921  62.588  40.354  1.00  0.00      PROA  
ATOM   2541  N   PHE P 201      31.426  61.091  39.896  1.00  0.00      PROA  
ATOM   2542  HN  PHE P 201      32.148  60.465  40.194  1.00  0.00      PROA  
ATOM   2543  CA  PHE P 201      31.491  61.198  38.490  1.00  0.00      PROA  
ATOM   2544  HA  PHE P 201      31.412  62.237  38.204  1.00  0.00      PROA  
ATOM   2545  CB  PHE P 201      32.879  60.731  38.039  1.00  0.00      PROA  
ATOM   2546  HB1 PHE P 201      32.932  60.727  36.936  1.00  0.00      PROA  
ATOM   2547  HB2 PHE P 201      33.138  59.692  38.324  1.00  0.00      PROA  
ATOM   2548  CG  PHE P 201      33.908  61.693  38.559  1.00  0.00      PROA  
ATOM   2549  CD1 PHE P 201      33.713  62.962  39.122  1.00  0.00      PROA  
ATOM   2550  HD1 PHE P 201      32.780  63.504  39.122  1.00  0.00      PROA  
ATOM   2551  CE1 PHE P 201      34.789  63.720  39.630  1.00  0.00      PROA  
ATOM   2552  HE1 PHE P 201      34.483  64.685  40.033  1.00  0.00      PROA  
ATOM   2553  CZ  PHE P 201      36.113  63.244  39.568  1.00  0.00      PROA  
ATOM   2554  HZ  PHE P 201      36.874  63.882  40.001  1.00  0.00      PROA  
ATOM   2555  CD2 PHE P 201      35.261  61.221  38.526  1.00  0.00      PROA  
ATOM   2556  HD2 PHE P 201      35.473  60.223  38.173  1.00  0.00      PROA  
ATOM   2557  CE2 PHE P 201      36.345  61.961  38.984  1.00  0.00      PROA  
ATOM   2558  HE2 PHE P 201      37.323  61.527  38.814  1.00  0.00      PROA  
ATOM   2559  C   PHE P 201      30.466  60.327  37.805  1.00  0.00      PROA  
ATOM   2560  O   PHE P 201      30.343  59.135  38.152  1.00  0.00      PROA  
ATOM   2561  N   GLU P 202      29.717  60.937  36.798  1.00  0.00      PROA  
ATOM   2562  HN  GLU P 202      29.855  61.902  36.578  1.00  0.00      PROA  
ATOM   2563  CA  GLU P 202      28.905  60.263  35.784  1.00  0.00      PROA  
ATOM   2564  HA  GLU P 202      28.212  59.612  36.304  1.00  0.00      PROA  
ATOM   2565  CB  GLU P 202      28.051  61.312  34.966  1.00  0.00      PROA  
ATOM   2566  HB1 GLU P 202      27.566  60.779  34.118  1.00  0.00      PROA  
ATOM   2567  HB2 GLU P 202      28.767  62.113  34.656  1.00  0.00      PROA  
ATOM   2568  CG  GLU P 202      26.947  61.886  35.920  1.00  0.00      PROA  
ATOM   2569  HG1 GLU P 202      26.430  62.729  35.414  1.00  0.00      PROA  
ATOM   2570  HG2 GLU P 202      27.437  62.357  36.791  1.00  0.00      PROA  
ATOM   2571  CD  GLU P 202      25.899  60.787  36.169  1.00  0.00      PROA  
ATOM   2572  OE1 GLU P 202      24.849  60.663  35.499  1.00  0.00      PROA  
ATOM   2573  OE2 GLU P 202      26.219  59.952  37.067  1.00  0.00      PROA  
ATOM   2574  C   GLU P 202      29.786  59.399  34.930  1.00  0.00      PROA  
ATOM   2575  O   GLU P 202      30.967  59.770  34.760  1.00  0.00      PROA  
ATOM   2576  N   TYR P 203      29.367  58.171  34.558  1.00  0.00      PROA  
ATOM   2577  HN  TYR P 203      28.439  57.874  34.785  1.00  0.00      PROA  
ATOM   2578  CA  TYR P 203      30.292  57.223  34.034  1.00  0.00      PROA  
ATOM   2579  HA  TYR P 203      31.110  57.192  34.736  1.00  0.00      PROA  
ATOM   2580  CB  TYR P 203      29.693  55.849  33.706  1.00  0.00      PROA  
ATOM   2581  HB1 TYR P 203      30.411  55.130  33.257  1.00  0.00      PROA  
ATOM   2582  HB2 TYR P 203      28.824  55.950  33.030  1.00  0.00      PROA  
ATOM   2583  CG  TYR P 203      29.344  55.084  34.991  1.00  0.00      PROA  
ATOM   2584  CD1 TYR P 203      28.082  54.367  35.080  1.00  0.00      PROA  
ATOM   2585  HD1 TYR P 203      27.315  54.504  34.343  1.00  0.00      PROA  
ATOM   2586  CE1 TYR P 203      27.882  53.527  36.151  1.00  0.00      PROA  
ATOM   2587  HE1 TYR P 203      26.908  53.055  36.217  1.00  0.00      PROA  
ATOM   2588  CZ  TYR P 203      28.840  53.385  37.180  1.00  0.00      PROA  
ATOM   2589  OH  TYR P 203      28.474  52.574  38.251  1.00  0.00      PROA  
ATOM   2590  HH  TYR P 203      28.827  52.911  39.084  1.00  0.00      PROA  
ATOM   2591  CD2 TYR P 203      30.302  54.946  36.003  1.00  0.00      PROA  
ATOM   2592  HD2 TYR P 203      31.193  55.543  35.888  1.00  0.00      PROA  
ATOM   2593  CE2 TYR P 203      30.054  54.105  37.128  1.00  0.00      PROA  
ATOM   2594  HE2 TYR P 203      30.700  53.980  37.978  1.00  0.00      PROA  
ATOM   2595  C   TYR P 203      31.070  57.649  32.784  1.00  0.00      PROA  
ATOM   2596  O   TYR P 203      32.272  57.422  32.651  1.00  0.00      PROA  
ATOM   2597  N   GLN P 204      30.455  58.278  31.847  1.00  0.00      PROA  
ATOM   2598  HN  GLN P 204      29.479  58.470  31.852  1.00  0.00      PROA  
ATOM   2599  CA  GLN P 204      31.063  58.775  30.606  1.00  0.00      PROA  
ATOM   2600  HA  GLN P 204      31.984  58.248  30.444  1.00  0.00      PROA  
ATOM   2601  CB  GLN P 204      30.256  58.534  29.303  1.00  0.00      PROA  
ATOM   2602  HB1 GLN P 204      30.716  58.928  28.372  1.00  0.00      PROA  
ATOM   2603  HB2 GLN P 204      29.280  59.064  29.385  1.00  0.00      PROA  
ATOM   2604  CG  GLN P 204      29.876  57.068  29.055  1.00  0.00      PROA  
ATOM   2605  HG1 GLN P 204      29.246  57.057  28.137  1.00  0.00      PROA  
ATOM   2606  HG2 GLN P 204      29.361  56.789  30.005  1.00  0.00      PROA  
ATOM   2607  CD  GLN P 204      31.118  56.154  28.871  1.00  0.00      PROA  
ATOM   2608  OE1 GLN P 204      32.105  56.572  28.306  1.00  0.00      PROA  
ATOM   2609  NE2 GLN P 204      30.979  54.828  29.270  1.00  0.00      PROA  
ATOM   2610 HE21 GLN P 204      31.798  54.312  29.009  1.00  0.00      PROA  
ATOM   2611 HE22 GLN P 204      30.119  54.497  29.664  1.00  0.00      PROA  
ATOM   2612  C   GLN P 204      31.568  60.227  30.717  1.00  0.00      PROA  
ATOM   2613  O   GLN P 204      31.871  60.896  29.715  1.00  0.00      PROA  
ATOM   2614  N   ASP P 205      31.716  60.811  31.935  1.00  0.00      PROA  
ATOM   2615  HN  ASP P 205      31.522  60.247  32.741  1.00  0.00      PROA  
ATOM   2616  CA  ASP P 205      32.158  62.155  32.134  1.00  0.00      PROA  
ATOM   2617  HA  ASP P 205      31.478  62.735  31.531  1.00  0.00      PROA  
ATOM   2618  CB  ASP P 205      31.851  62.609  33.563  1.00  0.00      PROA  
ATOM   2619  HB1 ASP P 205      32.433  62.016  34.297  1.00  0.00      PROA  
ATOM   2620  HB2 ASP P 205      30.811  62.341  33.853  1.00  0.00      PROA  
ATOM   2621  CG  ASP P 205      32.064  64.125  33.739  1.00  0.00      PROA  
ATOM   2622  OD1 ASP P 205      32.083  64.667  34.895  1.00  0.00      PROA  
ATOM   2623  OD2 ASP P 205      31.969  64.839  32.709  1.00  0.00      PROA  
ATOM   2624  C   ASP P 205      33.574  62.412  31.579  1.00  0.00      PROA  
ATOM   2625  O   ASP P 205      34.397  61.537  31.526  1.00  0.00      PROA  
ATOM   2626  N   SER P 206      33.797  63.587  31.025  1.00  0.00      PROA  
ATOM   2627  HN  SER P 206      33.013  64.159  31.237  1.00  0.00      PROA  
ATOM   2628  CA  SER P 206      34.930  63.914  30.213  1.00  0.00      PROA  
ATOM   2629  HA  SER P 206      34.951  63.316  29.321  1.00  0.00      PROA  
ATOM   2630  CB  SER P 206      34.848  65.340  29.684  1.00  0.00      PROA  
ATOM   2631  HB1 SER P 206      35.828  65.649  29.269  1.00  0.00      PROA  
ATOM   2632  HB2 SER P 206      34.817  66.044  30.544  1.00  0.00      PROA  
ATOM   2633  OG  SER P 206      33.896  65.498  28.646  1.00  0.00      PROA  
ATOM   2634  HG1 SER P 206      33.920  64.714  28.083  1.00  0.00      PROA  
ATOM   2635  C   SER P 206      36.226  63.722  30.942  1.00  0.00      PROA  
ATOM   2636  O   SER P 206      37.239  63.222  30.424  1.00  0.00      PROA  
ATOM   2637  N   TRP P 207      36.292  64.133  32.201  1.00  0.00      PROA  
ATOM   2638  HN  TRP P 207      35.492  64.567  32.593  1.00  0.00      PROA  
ATOM   2639  CA  TRP P 207      37.546  64.207  32.995  1.00  0.00      PROA  
ATOM   2640  HA  TRP P 207      38.363  64.588  32.394  1.00  0.00      PROA  
ATOM   2641  CB  TRP P 207      37.349  65.273  34.078  1.00  0.00      PROA  
ATOM   2642  HB1 TRP P 207      36.593  65.076  34.870  1.00  0.00      PROA  
ATOM   2643  HB2 TRP P 207      36.956  66.131  33.511  1.00  0.00      PROA  
ATOM   2644  CG  TRP P 207      38.627  65.734  34.786  1.00  0.00      PROA  
ATOM   2645  CD1 TRP P 207      39.366  66.843  34.463  1.00  0.00      PROA  
ATOM   2646  HD1 TRP P 207      39.126  67.534  33.670  1.00  0.00      PROA  
ATOM   2647  NE1 TRP P 207      40.462  66.911  35.333  1.00  0.00      PROA  
ATOM   2648  HE1 TRP P 207      41.196  67.548  35.314  1.00  0.00      PROA  
ATOM   2649  CE2 TRP P 207      40.427  65.822  36.190  1.00  0.00      PROA  
ATOM   2650  CD2 TRP P 207      39.362  65.026  35.845  1.00  0.00      PROA  
ATOM   2651  CE3 TRP P 207      39.134  63.803  36.531  1.00  0.00      PROA  
ATOM   2652  HE3 TRP P 207      38.318  63.137  36.254  1.00  0.00      PROA  
ATOM   2653  CZ3 TRP P 207      39.952  63.516  37.655  1.00  0.00      PROA  
ATOM   2654  HZ3 TRP P 207      39.737  62.625  38.234  1.00  0.00      PROA  
ATOM   2655  CZ2 TRP P 207      41.374  65.373  37.125  1.00  0.00      PROA  
ATOM   2656  HZ2 TRP P 207      42.280  65.898  37.384  1.00  0.00      PROA  
ATOM   2657  CH2 TRP P 207      41.036  64.323  37.990  1.00  0.00      PROA  
ATOM   2658  HH2 TRP P 207      41.598  64.183  38.912  1.00  0.00      PROA  
ATOM   2659  C   TRP P 207      37.924  62.811  33.530  1.00  0.00      PROA  
ATOM   2660  O   TRP P 207      39.032  62.260  33.392  1.00  0.00      PROA  
ATOM   2661  N   PHE P 208      36.871  62.093  33.975  1.00  0.00      PROA  
ATOM   2662  HN  PHE P 208      36.105  62.633  34.321  1.00  0.00      PROA  
ATOM   2663  CA  PHE P 208      36.755  60.672  34.278  1.00  0.00      PROA  
ATOM   2664  HA  PHE P 208      37.520  60.610  35.042  1.00  0.00      PROA  
ATOM   2665  CB  PHE P 208      35.318  60.404  34.955  1.00  0.00      PROA  
ATOM   2666  HB1 PHE P 208      34.531  60.623  34.199  1.00  0.00      PROA  
ATOM   2667  HB2 PHE P 208      35.095  61.060  35.831  1.00  0.00      PROA  
ATOM   2668  CG  PHE P 208      35.257  59.020  35.504  1.00  0.00      PROA  
ATOM   2669  CD1 PHE P 208      36.346  58.352  36.062  1.00  0.00      PROA  
ATOM   2670  HD1 PHE P 208      37.313  58.839  35.952  1.00  0.00      PROA  
ATOM   2671  CE1 PHE P 208      36.187  57.216  36.850  1.00  0.00      PROA  
ATOM   2672  HE1 PHE P 208      37.032  56.644  37.184  1.00  0.00      PROA  
ATOM   2673  CZ  PHE P 208      34.911  56.637  37.079  1.00  0.00      PROA  
ATOM   2674  HZ  PHE P 208      34.839  55.769  37.715  1.00  0.00      PROA  
ATOM   2675  CD2 PHE P 208      33.997  58.479  35.839  1.00  0.00      PROA  
ATOM   2676  HD2 PHE P 208      33.113  58.954  35.430  1.00  0.00      PROA  
ATOM   2677  CE2 PHE P 208      33.829  57.268  36.525  1.00  0.00      PROA  
ATOM   2678  HE2 PHE P 208      32.858  56.790  36.625  1.00  0.00      PROA  
ATOM   2679  C   PHE P 208      37.179  59.789  33.098  1.00  0.00      PROA  
ATOM   2680  O   PHE P 208      38.013  58.888  33.227  1.00  0.00      PROA  
ATOM   2681  N   GLN P 209      36.724  59.979  31.852  1.00  0.00      PROA  
ATOM   2682  HN  GLN P 209      36.058  60.702  31.711  1.00  0.00      PROA  
ATOM   2683  CA  GLN P 209      37.105  59.180  30.707  1.00  0.00      PROA  
ATOM   2684  HA  GLN P 209      37.077  58.163  31.049  1.00  0.00      PROA  
ATOM   2685  CB  GLN P 209      36.136  59.348  29.495  1.00  0.00      PROA  
ATOM   2686  HB1 GLN P 209      36.632  59.107  28.541  1.00  0.00      PROA  
ATOM   2687  HB2 GLN P 209      35.839  60.419  29.472  1.00  0.00      PROA  
ATOM   2688  CG  GLN P 209      34.868  58.540  29.679  1.00  0.00      PROA  
ATOM   2689  HG1 GLN P 209      34.109  58.612  28.870  1.00  0.00      PROA  
ATOM   2690  HG2 GLN P 209      34.359  58.958  30.574  1.00  0.00      PROA  
ATOM   2691  CD  GLN P 209      35.062  57.049  30.033  1.00  0.00      PROA  
ATOM   2692  OE1 GLN P 209      35.926  56.360  29.454  1.00  0.00      PROA  
ATOM   2693  NE2 GLN P 209      34.316  56.553  30.991  1.00  0.00      PROA  
ATOM   2694 HE21 GLN P 209      34.504  55.634  31.337  1.00  0.00      PROA  
ATOM   2695 HE22 GLN P 209      33.722  57.187  31.484  1.00  0.00      PROA  
ATOM   2696  C   GLN P 209      38.583  59.428  30.296  1.00  0.00      PROA  
ATOM   2697  O   GLN P 209      39.316  58.430  29.987  1.00  0.00      PROA  
ATOM   2698  N   GLN P 210      39.099  60.650  30.409  1.00  0.00      PROA  
ATOM   2699  HN  GLN P 210      38.452  61.331  30.748  1.00  0.00      PROA  
ATOM   2700  CA  GLN P 210      40.457  61.032  30.117  1.00  0.00      PROA  
ATOM   2701  HA  GLN P 210      40.552  60.587  29.139  1.00  0.00      PROA  
ATOM   2702  CB  GLN P 210      40.876  62.544  30.143  1.00  0.00      PROA  
ATOM   2703  HB1 GLN P 210      40.589  62.901  31.152  1.00  0.00      PROA  
ATOM   2704  HB2 GLN P 210      40.333  63.158  29.388  1.00  0.00      PROA  
ATOM   2705  CG  GLN P 210      42.391  62.972  29.941  1.00  0.00      PROA  
ATOM   2706  HG1 GLN P 210      43.089  62.559  30.693  1.00  0.00      PROA  
ATOM   2707  HG2 GLN P 210      42.460  64.086  29.928  1.00  0.00      PROA  
ATOM   2708  CD  GLN P 210      43.000  62.451  28.540  1.00  0.00      PROA  
ATOM   2709  OE1 GLN P 210      43.195  63.193  27.598  1.00  0.00      PROA  
ATOM   2710  NE2 GLN P 210      43.349  61.142  28.469  1.00  0.00      PROA  
ATOM   2711 HE21 GLN P 210      42.742  60.541  28.990  1.00  0.00      PROA  
ATOM   2712 HE22 GLN P 210      43.959  60.867  27.739  1.00  0.00      PROA  
ATOM   2713  C   GLN P 210      41.403  60.318  31.072  1.00  0.00      PROA  
ATOM   2714  O   GLN P 210      42.397  59.626  30.787  1.00  0.00      PROA  
ATOM   2715  N   LEU P 211      41.044  60.363  32.389  1.00  0.00      PROA  
ATOM   2716  HN  LEU P 211      40.245  60.915  32.621  1.00  0.00      PROA  
ATOM   2717  CA  LEU P 211      41.776  59.643  33.469  1.00  0.00      PROA  
ATOM   2718  HA  LEU P 211      42.768  60.065  33.481  1.00  0.00      PROA  
ATOM   2719  CB  LEU P 211      41.145  59.956  34.889  1.00  0.00      PROA  
ATOM   2720  HB1 LEU P 211      40.212  59.361  34.977  1.00  0.00      PROA  
ATOM   2721  HB2 LEU P 211      41.022  61.047  34.986  1.00  0.00      PROA  
ATOM   2722  CG  LEU P 211      41.997  59.503  36.134  1.00  0.00      PROA  
ATOM   2723  HG  LEU P 211      42.623  58.618  35.868  1.00  0.00      PROA  
ATOM   2724  CD1 LEU P 211      43.026  60.547  36.604  1.00  0.00      PROA  
ATOM   2725 HD11 LEU P 211      43.746  60.916  35.840  1.00  0.00      PROA  
ATOM   2726 HD12 LEU P 211      43.551  60.176  37.512  1.00  0.00      PROA  
ATOM   2727 HD13 LEU P 211      42.336  61.337  36.960  1.00  0.00      PROA  
ATOM   2728  CD2 LEU P 211      41.014  59.085  37.222  1.00  0.00      PROA  
ATOM   2729 HD21 LEU P 211      40.465  59.965  37.625  1.00  0.00      PROA  
ATOM   2730 HD22 LEU P 211      41.485  58.679  38.137  1.00  0.00      PROA  
ATOM   2731 HD23 LEU P 211      40.368  58.242  36.892  1.00  0.00      PROA  
ATOM   2732  C   LEU P 211      41.829  58.115  33.397  1.00  0.00      PROA  
ATOM   2733  O   LEU P 211      42.864  57.490  33.565  1.00  0.00      PROA  
ATOM   2734  N   LEU P 212      40.575  57.532  33.135  1.00  0.00      PROA  
ATOM   2735  HN  LEU P 212      39.703  58.016  33.092  1.00  0.00      PROA  
ATOM   2736  CA  LEU P 212      40.356  56.067  32.916  1.00  0.00      PROA  
ATOM   2737  HA  LEU P 212      40.797  55.517  33.740  1.00  0.00      PROA  
ATOM   2738  CB  LEU P 212      38.857  55.875  32.580  1.00  0.00      PROA  
ATOM   2739  HB1 LEU P 212      38.719  54.840  32.193  1.00  0.00      PROA  
ATOM   2740  HB2 LEU P 212      38.554  56.596  31.795  1.00  0.00      PROA  
ATOM   2741  CG  LEU P 212      38.013  55.835  33.901  1.00  0.00      PROA  
ATOM   2742  HG  LEU P 212      38.299  56.774  34.440  1.00  0.00      PROA  
ATOM   2743  CD1 LEU P 212      36.497  55.923  33.719  1.00  0.00      PROA  
ATOM   2744 HD11 LEU P 212      36.075  55.047  33.174  1.00  0.00      PROA  
ATOM   2745 HD12 LEU P 212      36.173  56.851  33.198  1.00  0.00      PROA  
ATOM   2746 HD13 LEU P 212      35.861  55.936  34.635  1.00  0.00      PROA  
ATOM   2747  CD2 LEU P 212      38.215  54.570  34.732  1.00  0.00      PROA  
ATOM   2748 HD21 LEU P 212      37.538  54.621  35.622  1.00  0.00      PROA  
ATOM   2749 HD22 LEU P 212      39.272  54.410  35.007  1.00  0.00      PROA  
ATOM   2750 HD23 LEU P 212      37.993  53.677  34.099  1.00  0.00      PROA  
ATOM   2751  C   LEU P 212      41.227  55.600  31.721  1.00  0.00      PROA  
ATOM   2752  O   LEU P 212      41.852  54.540  31.758  1.00  0.00      PROA  
ATOM   2753  N   LYS P 213      41.231  56.333  30.597  1.00  0.00      PROA  
ATOM   2754  HN  LYS P 213      40.715  57.181  30.509  1.00  0.00      PROA  
ATOM   2755  CA  LYS P 213      42.110  55.973  29.451  1.00  0.00      PROA  
ATOM   2756  HA  LYS P 213      41.813  54.985  29.127  1.00  0.00      PROA  
ATOM   2757  CB  LYS P 213      41.771  57.022  28.377  1.00  0.00      PROA  
ATOM   2758  HB1 LYS P 213      42.123  58.028  28.709  1.00  0.00      PROA  
ATOM   2759  HB2 LYS P 213      40.682  57.137  28.202  1.00  0.00      PROA  
ATOM   2760  CG  LYS P 213      42.533  56.813  27.001  1.00  0.00      PROA  
ATOM   2761  HG1 LYS P 213      43.613  56.565  27.034  1.00  0.00      PROA  
ATOM   2762  HG2 LYS P 213      42.389  57.716  26.386  1.00  0.00      PROA  
ATOM   2763  CD  LYS P 213      41.802  55.736  26.165  1.00  0.00      PROA  
ATOM   2764  HD1 LYS P 213      40.724  55.980  26.037  1.00  0.00      PROA  
ATOM   2765  HD2 LYS P 213      41.852  54.746  26.661  1.00  0.00      PROA  
ATOM   2766  CE  LYS P 213      42.356  55.458  24.754  1.00  0.00      PROA  
ATOM   2767  HE1 LYS P 213      42.414  56.410  24.198  1.00  0.00      PROA  
ATOM   2768  HE2 LYS P 213      41.566  54.933  24.173  1.00  0.00      PROA  
ATOM   2769  NZ  LYS P 213      43.626  54.715  24.849  1.00  0.00      PROA  
ATOM   2770  HZ1 LYS P 213      44.314  55.311  25.353  1.00  0.00      PROA  
ATOM   2771  HZ2 LYS P 213      43.999  54.384  23.929  1.00  0.00      PROA  
ATOM   2772  HZ3 LYS P 213      43.392  53.911  25.463  1.00  0.00      PROA  
ATOM   2773  C   LYS P 213      43.583  56.101  29.805  1.00  0.00      PROA  
ATOM   2774  O   LYS P 213      44.325  55.135  29.449  1.00  0.00      PROA  
ATOM   2775  N   LEU P 214      44.045  57.172  30.522  1.00  0.00      PROA  
ATOM   2776  HN  LEU P 214      43.444  57.917  30.812  1.00  0.00      PROA  
ATOM   2777  CA  LEU P 214      45.454  57.279  30.880  1.00  0.00      PROA  
ATOM   2778  HA  LEU P 214      46.032  57.097  29.987  1.00  0.00      PROA  
ATOM   2779  CB  LEU P 214      45.943  58.613  31.481  1.00  0.00      PROA  
ATOM   2780  HB1 LEU P 214      46.905  58.396  32.007  1.00  0.00      PROA  
ATOM   2781  HB2 LEU P 214      45.239  58.899  32.300  1.00  0.00      PROA  
ATOM   2782  CG  LEU P 214      46.218  59.914  30.637  1.00  0.00      PROA  
ATOM   2783  HG  LEU P 214      45.312  60.026  30.001  1.00  0.00      PROA  
ATOM   2784  CD1 LEU P 214      46.379  61.138  31.513  1.00  0.00      PROA  
ATOM   2785 HD11 LEU P 214      46.203  62.018  30.853  1.00  0.00      PROA  
ATOM   2786 HD12 LEU P 214      47.385  61.102  31.983  1.00  0.00      PROA  
ATOM   2787 HD13 LEU P 214      45.582  61.028  32.282  1.00  0.00      PROA  
ATOM   2788  CD2 LEU P 214      47.472  59.712  29.660  1.00  0.00      PROA  
ATOM   2789 HD21 LEU P 214      48.459  59.851  30.153  1.00  0.00      PROA  
ATOM   2790 HD22 LEU P 214      47.364  60.317  28.733  1.00  0.00      PROA  
ATOM   2791 HD23 LEU P 214      47.510  58.627  29.421  1.00  0.00      PROA  
ATOM   2792  C   LEU P 214      45.866  56.222  31.879  1.00  0.00      PROA  
ATOM   2793  O   LEU P 214      46.900  55.608  31.884  1.00  0.00      PROA  
ATOM   2794  N   LEU P 215      44.969  55.915  32.879  1.00  0.00      PROA  
ATOM   2795  HN  LEU P 215      44.029  56.220  32.764  1.00  0.00      PROA  
ATOM   2796  CA  LEU P 215      45.243  54.773  33.773  1.00  0.00      PROA  
ATOM   2797  HA  LEU P 215      46.238  54.837  34.175  1.00  0.00      PROA  
ATOM   2798  CB  LEU P 215      44.027  54.897  34.722  1.00  0.00      PROA  
ATOM   2799  HB1 LEU P 215      43.098  54.776  34.124  1.00  0.00      PROA  
ATOM   2800  HB2 LEU P 215      44.013  55.939  35.122  1.00  0.00      PROA  
ATOM   2801  CG  LEU P 215      43.964  54.053  36.022  1.00  0.00      PROA  
ATOM   2802  HG  LEU P 215      44.207  52.989  35.838  1.00  0.00      PROA  
ATOM   2803  CD1 LEU P 215      45.067  54.616  36.951  1.00  0.00      PROA  
ATOM   2804 HD11 LEU P 215      44.943  55.714  37.084  1.00  0.00      PROA  
ATOM   2805 HD12 LEU P 215      46.069  54.483  36.509  1.00  0.00      PROA  
ATOM   2806 HD13 LEU P 215      44.998  54.075  37.914  1.00  0.00      PROA  
ATOM   2807  CD2 LEU P 215      42.506  54.205  36.686  1.00  0.00      PROA  
ATOM   2808 HD21 LEU P 215      42.322  53.613  37.603  1.00  0.00      PROA  
ATOM   2809 HD22 LEU P 215      41.778  53.982  35.884  1.00  0.00      PROA  
ATOM   2810 HD23 LEU P 215      42.428  55.285  36.931  1.00  0.00      PROA  
ATOM   2811  C   LEU P 215      45.225  53.302  33.192  1.00  0.00      PROA  
ATOM   2812  O   LEU P 215      45.971  52.361  33.635  1.00  0.00      PROA  
ATOM   2813  N   ASP P 216      44.301  53.064  32.195  1.00  0.00      PROA  
ATOM   2814  HN  ASP P 216      43.708  53.804  31.890  1.00  0.00      PROA  
ATOM   2815  CA  ASP P 216      44.206  51.955  31.427  1.00  0.00      PROA  
ATOM   2816  HA  ASP P 216      44.263  51.252  32.243  1.00  0.00      PROA  
ATOM   2817  CB  ASP P 216      42.943  51.913  30.504  1.00  0.00      PROA  
ATOM   2818  HB1 ASP P 216      42.948  52.858  29.921  1.00  0.00      PROA  
ATOM   2819  HB2 ASP P 216      42.021  51.966  31.128  1.00  0.00      PROA  
ATOM   2820  CG  ASP P 216      42.716  50.671  29.728  1.00  0.00      PROA  
ATOM   2821  OD1 ASP P 216      43.133  49.565  30.206  1.00  0.00      PROA  
ATOM   2822  OD2 ASP P 216      42.033  50.800  28.698  1.00  0.00      PROA  
ATOM   2823  C   ASP P 216      45.446  51.759  30.563  1.00  0.00      PROA  
ATOM   2824  O   ASP P 216      46.175  50.777  30.464  1.00  0.00      PROA  
ATOM   2825  N   GLU P 217      45.804  52.914  29.912  1.00  0.00      PROA  
ATOM   2826  HN  GLU P 217      45.225  53.728  29.826  1.00  0.00      PROA  
ATOM   2827  CA  GLU P 217      47.010  52.990  29.154  1.00  0.00      PROA  
ATOM   2828  HA  GLU P 217      47.057  52.225  28.394  1.00  0.00      PROA  
ATOM   2829  CB  GLU P 217      47.148  54.376  28.414  1.00  0.00      PROA  
ATOM   2830  HB1 GLU P 217      48.239  54.456  28.216  1.00  0.00      PROA  
ATOM   2831  HB2 GLU P 217      46.925  55.252  29.050  1.00  0.00      PROA  
ATOM   2832  CG  GLU P 217      46.449  54.404  27.000  1.00  0.00      PROA  
ATOM   2833  HG1 GLU P 217      45.390  54.154  27.195  1.00  0.00      PROA  
ATOM   2834  HG2 GLU P 217      46.861  53.483  26.531  1.00  0.00      PROA  
ATOM   2835  CD  GLU P 217      46.616  55.625  26.151  1.00  0.00      PROA  
ATOM   2836  OE1 GLU P 217      47.728  55.952  25.664  1.00  0.00      PROA  
ATOM   2837  OE2 GLU P 217      45.557  56.126  25.684  1.00  0.00      PROA  
ATOM   2838  C   GLU P 217      48.231  52.771  30.070  1.00  0.00      PROA  
ATOM   2839  O   GLU P 217      49.170  52.050  29.759  1.00  0.00      PROA  
ATOM   2840  N   VAL P 218      48.342  53.477  31.242  1.00  0.00      PROA  
ATOM   2841  HN  VAL P 218      47.765  54.277  31.336  1.00  0.00      PROA  
ATOM   2842  CA  VAL P 218      49.333  53.244  32.234  1.00  0.00      PROA  
ATOM   2843  HA  VAL P 218      50.272  53.437  31.728  1.00  0.00      PROA  
ATOM   2844  CB  VAL P 218      49.314  54.271  33.262  1.00  0.00      PROA  
ATOM   2845  HB  VAL P 218      48.256  54.400  33.587  1.00  0.00      PROA  
ATOM   2846  CG1 VAL P 218      49.983  53.913  34.572  1.00  0.00      PROA  
ATOM   2847 HG11 VAL P 218      49.891  52.847  34.842  1.00  0.00      PROA  
ATOM   2848 HG12 VAL P 218      49.456  54.538  35.325  1.00  0.00      PROA  
ATOM   2849 HG13 VAL P 218      51.082  54.065  34.493  1.00  0.00      PROA  
ATOM   2850  CG2 VAL P 218      49.817  55.650  32.823  1.00  0.00      PROA  
ATOM   2851 HG21 VAL P 218      50.902  55.603  32.606  1.00  0.00      PROA  
ATOM   2852 HG22 VAL P 218      49.610  56.419  33.609  1.00  0.00      PROA  
ATOM   2853 HG23 VAL P 218      49.420  55.934  31.823  1.00  0.00      PROA  
ATOM   2854  C   VAL P 218      49.505  51.795  32.697  1.00  0.00      PROA  
ATOM   2855  O   VAL P 218      50.637  51.271  32.651  1.00  0.00      PROA  
ATOM   2856  N   THR P 219      48.371  51.149  33.106  1.00  0.00      PROA  
ATOM   2857  HN  THR P 219      47.505  51.636  33.164  1.00  0.00      PROA  
ATOM   2858  CA  THR P 219      48.289  49.777  33.506  1.00  0.00      PROA  
ATOM   2859  HA  THR P 219      49.013  49.635  34.291  1.00  0.00      PROA  
ATOM   2860  CB  THR P 219      47.028  49.219  34.261  1.00  0.00      PROA  
ATOM   2861  HB  THR P 219      47.178  48.136  34.471  1.00  0.00      PROA  
ATOM   2862  OG1 THR P 219      45.848  49.592  33.620  1.00  0.00      PROA  
ATOM   2863  HG1 THR P 219      45.853  50.557  33.641  1.00  0.00      PROA  
ATOM   2864  CG2 THR P 219      47.006  49.922  35.691  1.00  0.00      PROA  
ATOM   2865 HG21 THR P 219      47.873  49.491  36.238  1.00  0.00      PROA  
ATOM   2866 HG22 THR P 219      46.131  49.643  36.331  1.00  0.00      PROA  
ATOM   2867 HG23 THR P 219      47.196  51.011  35.674  1.00  0.00      PROA  
ATOM   2868  C   THR P 219      48.676  48.723  32.517  1.00  0.00      PROA  
ATOM   2869  O   THR P 219      49.470  47.814  32.853  1.00  0.00      PROA  
ATOM   2870  N   TYR P 220      48.277  48.906  31.186  1.00  0.00      PROA  
ATOM   2871  HN  TYR P 220      47.612  49.648  31.172  1.00  0.00      PROA  
ATOM   2872  CA  TYR P 220      48.557  48.085  29.994  1.00  0.00      PROA  
ATOM   2873  HA  TYR P 220      48.181  47.086  30.135  1.00  0.00      PROA  
ATOM   2874  CB  TYR P 220      47.763  48.699  28.872  1.00  0.00      PROA  
ATOM   2875  HB1 TYR P 220      48.003  49.757  28.630  1.00  0.00      PROA  
ATOM   2876  HB2 TYR P 220      46.689  48.565  29.095  1.00  0.00      PROA  
ATOM   2877  CG  TYR P 220      48.055  47.947  27.593  1.00  0.00      PROA  
ATOM   2878  CD1 TYR P 220      49.032  48.436  26.700  1.00  0.00      PROA  
ATOM   2879  HD1 TYR P 220      49.570  49.330  26.980  1.00  0.00      PROA  
ATOM   2880  CE1 TYR P 220      49.303  47.765  25.513  1.00  0.00      PROA  
ATOM   2881  HE1 TYR P 220      49.917  48.225  24.754  1.00  0.00      PROA  
ATOM   2882  CZ  TYR P 220      48.679  46.509  25.233  1.00  0.00      PROA  
ATOM   2883  OH  TYR P 220      48.966  45.919  24.008  1.00  0.00      PROA  
ATOM   2884  HH  TYR P 220      49.890  46.136  23.854  1.00  0.00      PROA  
ATOM   2885  CD2 TYR P 220      47.336  46.815  27.228  1.00  0.00      PROA  
ATOM   2886  HD2 TYR P 220      46.539  46.485  27.873  1.00  0.00      PROA  
ATOM   2887  CE2 TYR P 220      47.630  46.061  26.036  1.00  0.00      PROA  
ATOM   2888  HE2 TYR P 220      47.063  45.180  25.784  1.00  0.00      PROA  
ATOM   2889  C   TYR P 220      50.047  48.043  29.744  1.00  0.00      PROA  
ATOM   2890  O   TYR P 220      50.555  46.973  29.518  1.00  0.00      PROA  
ATOM   2891  N   LEU P 221      50.735  49.173  29.809  1.00  0.00      PROA  
ATOM   2892  HN  LEU P 221      50.232  50.030  29.794  1.00  0.00      PROA  
ATOM   2893  CA  LEU P 221      52.130  49.316  29.681  1.00  0.00      PROA  
ATOM   2894  HA  LEU P 221      52.426  48.571  28.962  1.00  0.00      PROA  
ATOM   2895  CB  LEU P 221      52.559  50.735  29.265  1.00  0.00      PROA  
ATOM   2896  HB1 LEU P 221      53.666  50.733  29.238  1.00  0.00      PROA  
ATOM   2897  HB2 LEU P 221      52.216  51.544  29.934  1.00  0.00      PROA  
ATOM   2898  CG  LEU P 221      52.163  51.122  27.779  1.00  0.00      PROA  
ATOM   2899  HG  LEU P 221      51.073  50.916  27.694  1.00  0.00      PROA  
ATOM   2900  CD1 LEU P 221      52.531  52.567  27.459  1.00  0.00      PROA  
ATOM   2901 HD11 LEU P 221      52.180  52.897  26.465  1.00  0.00      PROA  
ATOM   2902 HD12 LEU P 221      53.641  52.598  27.520  1.00  0.00      PROA  
ATOM   2903 HD13 LEU P 221      52.053  53.279  28.161  1.00  0.00      PROA  
ATOM   2904  CD2 LEU P 221      52.808  50.209  26.772  1.00  0.00      PROA  
ATOM   2905 HD21 LEU P 221      53.900  50.284  26.972  1.00  0.00      PROA  
ATOM   2906 HD22 LEU P 221      52.507  50.615  25.779  1.00  0.00      PROA  
ATOM   2907 HD23 LEU P 221      52.554  49.142  26.942  1.00  0.00      PROA  
ATOM   2908  C   LEU P 221      52.995  48.836  30.884  1.00  0.00      PROA  
ATOM   2909  O   LEU P 221      53.970  48.148  30.684  1.00  0.00      PROA  
ATOM   2910  N   GLU P 222      52.535  49.121  32.151  1.00  0.00      PROA  
ATOM   2911  HN  GLU P 222      51.741  49.718  32.197  1.00  0.00      PROA  
ATOM   2912  CA  GLU P 222      53.188  48.636  33.368  1.00  0.00      PROA  
ATOM   2913  HA  GLU P 222      54.226  48.914  33.391  1.00  0.00      PROA  
ATOM   2914  CB  GLU P 222      52.500  49.208  34.693  1.00  0.00      PROA  
ATOM   2915  HB1 GLU P 222      52.788  48.528  35.522  1.00  0.00      PROA  
ATOM   2916  HB2 GLU P 222      51.390  49.223  34.652  1.00  0.00      PROA  
ATOM   2917  CG  GLU P 222      52.975  50.600  35.100  1.00  0.00      PROA  
ATOM   2918  HG1 GLU P 222      52.357  50.945  35.956  1.00  0.00      PROA  
ATOM   2919  HG2 GLU P 222      52.739  51.404  34.363  1.00  0.00      PROA  
ATOM   2920  CD  GLU P 222      54.440  50.743  35.522  1.00  0.00      PROA  
ATOM   2921  OE1 GLU P 222      55.008  51.852  35.642  1.00  0.00      PROA  
ATOM   2922  OE2 GLU P 222      54.985  49.664  35.805  1.00  0.00      PROA  
ATOM   2923  C   GLU P 222      53.259  47.132  33.471  1.00  0.00      PROA  
ATOM   2924  O   GLU P 222      54.271  46.614  33.937  1.00  0.00      PROA  
ATOM   2925  N   ALA P 223      52.188  46.426  32.996  1.00  0.00      PROA  
ATOM   2926  HN  ALA P 223      51.348  46.904  32.738  1.00  0.00      PROA  
ATOM   2927  CA  ALA P 223      52.023  45.025  33.210  1.00  0.00      PROA  
ATOM   2928  HA  ALA P 223      52.426  44.700  34.161  1.00  0.00      PROA  
ATOM   2929  CB  ALA P 223      50.575  44.822  33.141  1.00  0.00      PROA  
ATOM   2930  HB1 ALA P 223      50.176  45.099  32.145  1.00  0.00      PROA  
ATOM   2931  HB2 ALA P 223      49.973  45.301  33.945  1.00  0.00      PROA  
ATOM   2932  HB3 ALA P 223      50.429  43.725  33.219  1.00  0.00      PROA  
ATOM   2933  C   ALA P 223      52.756  44.235  32.094  1.00  0.00      PROA  
ATOM   2934  O   ALA P 223      52.892  43.010  32.207  1.00  0.00      PROA  
ATOM   2935  N   SER P 224      53.247  44.923  30.971  1.00  0.00      PROA  
ATOM   2936  HN  SER P 224      53.158  45.912  30.899  1.00  0.00      PROA  
ATOM   2937  CA  SER P 224      54.124  44.302  29.940  1.00  0.00      PROA  
ATOM   2938  HA  SER P 224      53.658  43.402  29.569  1.00  0.00      PROA  
ATOM   2939  CB  SER P 224      54.498  45.243  28.647  1.00  0.00      PROA  
ATOM   2940  HB1 SER P 224      53.499  45.564  28.313  1.00  0.00      PROA  
ATOM   2941  HB2 SER P 224      54.904  44.615  27.822  1.00  0.00      PROA  
ATOM   2942  OG  SER P 224      55.334  46.306  29.011  1.00  0.00      PROA  
ATOM   2943  HG1 SER P 224      54.960  46.829  29.727  1.00  0.00      PROA  
ATOM   2944  C   SER P 224      55.445  43.722  30.406  1.00  0.00      PROA  
ATOM   2945  O   SER P 224      56.233  44.240  31.244  1.00  0.00      PROA  
ATOM   2946  N   LYS P 225      55.796  42.503  29.917  1.00  0.00      PROA  
ATOM   2947  HN  LYS P 225      55.120  42.065  29.313  1.00  0.00      PROA  
ATOM   2948  CA  LYS P 225      56.942  41.654  30.285  1.00  0.00      PROA  
ATOM   2949  HA  LYS P 225      56.943  41.411  31.344  1.00  0.00      PROA  
ATOM   2950  CB  LYS P 225      56.981  40.345  29.373  1.00  0.00      PROA  
ATOM   2951  HB1 LYS P 225      56.818  40.755  28.352  1.00  0.00      PROA  
ATOM   2952  HB2 LYS P 225      55.998  39.846  29.470  1.00  0.00      PROA  
ATOM   2953  CG  LYS P 225      58.149  39.393  29.427  1.00  0.00      PROA  
ATOM   2954  HG1 LYS P 225      58.387  39.205  30.493  1.00  0.00      PROA  
ATOM   2955  HG2 LYS P 225      59.080  39.843  29.040  1.00  0.00      PROA  
ATOM   2956  CD  LYS P 225      57.778  38.097  28.757  1.00  0.00      PROA  
ATOM   2957  HD1 LYS P 225      57.780  38.351  27.677  1.00  0.00      PROA  
ATOM   2958  HD2 LYS P 225      56.745  37.714  28.902  1.00  0.00      PROA  
ATOM   2959  CE  LYS P 225      58.743  36.925  29.106  1.00  0.00      PROA  
ATOM   2960  HE1 LYS P 225      58.304  36.417  29.997  1.00  0.00      PROA  
ATOM   2961  HE2 LYS P 225      59.797  37.235  29.271  1.00  0.00      PROA  
ATOM   2962  NZ  LYS P 225      58.608  35.871  28.074  1.00  0.00      PROA  
ATOM   2963  HZ1 LYS P 225      59.009  34.951  28.370  1.00  0.00      PROA  
ATOM   2964  HZ2 LYS P 225      59.230  36.196  27.311  1.00  0.00      PROA  
ATOM   2965  HZ3 LYS P 225      57.640  35.697  27.732  1.00  0.00      PROA  
ATOM   2966  C   LYS P 225      58.236  42.361  30.110  1.00  0.00      PROA  
ATOM   2967  O   LYS P 225      59.072  42.405  30.991  1.00  0.00      PROA  
ATOM   2968  N   THR P 226      58.359  43.083  28.984  1.00  0.00      PROA  
ATOM   2969  HN  THR P 226      57.604  42.978  28.341  1.00  0.00      PROA  
ATOM   2970  CA  THR P 226      59.492  43.974  28.722  1.00  0.00      PROA  
ATOM   2971  HA  THR P 226      60.397  43.403  28.600  1.00  0.00      PROA  
ATOM   2972  CB  THR P 226      59.339  44.594  27.335  1.00  0.00      PROA  
ATOM   2973  HB  THR P 226      58.343  45.044  27.114  1.00  0.00      PROA  
ATOM   2974  OG1 THR P 226      59.472  43.632  26.357  1.00  0.00      PROA  
ATOM   2975  HG1 THR P 226      58.960  44.044  25.650  1.00  0.00      PROA  
ATOM   2976  CG2 THR P 226      60.383  45.619  26.942  1.00  0.00      PROA  
ATOM   2977 HG21 THR P 226      60.565  45.689  25.848  1.00  0.00      PROA  
ATOM   2978 HG22 THR P 226      61.369  45.387  27.412  1.00  0.00      PROA  
ATOM   2979 HG23 THR P 226      60.123  46.613  27.367  1.00  0.00      PROA  
ATOM   2980  C   THR P 226      59.630  44.976  29.909  1.00  0.00      PROA  
ATOM   2981  O   THR P 226      60.750  45.422  30.220  1.00  0.00      PROA  
ATOM   2982  N   CYS P 227      58.561  45.529  30.463  1.00  0.00      PROA  
ATOM   2983  HN  CYS P 227      57.664  45.176  30.219  1.00  0.00      PROA  
ATOM   2984  CA  CYS P 227      58.731  46.667  31.410  1.00  0.00      PROA  
ATOM   2985  HA  CYS P 227      59.656  47.202  31.293  1.00  0.00      PROA  
ATOM   2986  CB  CYS P 227      57.586  47.772  31.367  1.00  0.00      PROA  
ATOM   2987  HB1 CYS P 227      57.734  48.412  32.261  1.00  0.00      PROA  
ATOM   2988  HB2 CYS P 227      56.590  47.292  31.468  1.00  0.00      PROA  
ATOM   2989  SG  CYS P 227      57.720  48.778  29.861  1.00  0.00      PROA  
ATOM   2990  HG1 CYS P 227      56.583  48.378  29.306  1.00  0.00      PROA  
ATOM   2991  C   CYS P 227      58.797  46.108  32.824  1.00  0.00      PROA  
ATOM   2992  O   CYS P 227      59.390  46.683  33.764  1.00  0.00      PROA  
ATOM   2993  N   GLN P 228      58.380  44.873  33.121  1.00  0.00      PROA  
ATOM   2994  HN  GLN P 228      57.870  44.465  32.358  1.00  0.00      PROA  
ATOM   2995  CA  GLN P 228      58.639  44.083  34.354  1.00  0.00      PROA  
ATOM   2996  HA  GLN P 228      58.502  44.771  35.174  1.00  0.00      PROA  
ATOM   2997  CB  GLN P 228      57.576  42.956  34.404  1.00  0.00      PROA  
ATOM   2998  HB1 GLN P 228      58.078  42.172  35.010  1.00  0.00      PROA  
ATOM   2999  HB2 GLN P 228      57.533  42.530  33.383  1.00  0.00      PROA  
ATOM   3000  CG  GLN P 228      56.103  43.302  34.811  1.00  0.00      PROA  
ATOM   3001  HG1 GLN P 228      55.520  42.365  34.690  1.00  0.00      PROA  
ATOM   3002  HG2 GLN P 228      55.768  44.017  34.038  1.00  0.00      PROA  
ATOM   3003  CD  GLN P 228      55.912  43.996  36.170  1.00  0.00      PROA  
ATOM   3004  OE1 GLN P 228      56.676  43.620  37.061  1.00  0.00      PROA  
ATOM   3005  NE2 GLN P 228      54.836  44.799  36.332  1.00  0.00      PROA  
ATOM   3006 HE21 GLN P 228      54.276  45.197  35.606  1.00  0.00      PROA  
ATOM   3007 HE22 GLN P 228      54.855  45.429  37.111  1.00  0.00      PROA  
ATOM   3008  C   GLN P 228      60.054  43.624  34.392  1.00  0.00      PROA  
ATOM   3009  O   GLN P 228      60.758  43.764  35.426  1.00  0.00      PROA  
ATOM   3010  N   LEU P 229      60.638  43.169  33.234  1.00  0.00      PROA  
ATOM   3011  HN  LEU P 229      60.064  43.048  32.422  1.00  0.00      PROA  
ATOM   3012  CA  LEU P 229      62.058  42.840  33.091  1.00  0.00      PROA  
ATOM   3013  HA  LEU P 229      62.344  42.113  33.828  1.00  0.00      PROA  
ATOM   3014  CB  LEU P 229      62.277  42.267  31.643  1.00  0.00      PROA  
ATOM   3015  HB1 LEU P 229      63.356  42.196  31.398  1.00  0.00      PROA  
ATOM   3016  HB2 LEU P 229      61.694  42.927  30.969  1.00  0.00      PROA  
ATOM   3017  CG  LEU P 229      61.650  40.835  31.481  1.00  0.00      PROA  
ATOM   3018  HG  LEU P 229      60.676  40.957  31.991  1.00  0.00      PROA  
ATOM   3019  CD1 LEU P 229      61.686  40.374  29.974  1.00  0.00      PROA  
ATOM   3020 HD11 LEU P 229      60.956  40.964  29.375  1.00  0.00      PROA  
ATOM   3021 HD12 LEU P 229      61.437  39.293  29.918  1.00  0.00      PROA  
ATOM   3022 HD13 LEU P 229      62.676  40.404  29.469  1.00  0.00      PROA  
ATOM   3023  CD2 LEU P 229      62.503  39.850  32.306  1.00  0.00      PROA  
ATOM   3024 HD21 LEU P 229      63.582  40.023  32.113  1.00  0.00      PROA  
ATOM   3025 HD22 LEU P 229      62.077  38.831  32.121  1.00  0.00      PROA  
ATOM   3026 HD23 LEU P 229      62.267  39.974  33.386  1.00  0.00      PROA  
ATOM   3027  C   LEU P 229      62.910  44.058  33.332  1.00  0.00      PROA  
ATOM   3028  O   LEU P 229      63.964  43.942  33.979  1.00  0.00      PROA  
ATOM   3029  N   TYR P 230      62.489  45.252  32.812  1.00  0.00      PROA  
ATOM   3030  HN  TYR P 230      61.585  45.305  32.406  1.00  0.00      PROA  
ATOM   3031  CA  TYR P 230      63.258  46.552  32.966  1.00  0.00      PROA  
ATOM   3032  HA  TYR P 230      64.270  46.420  32.601  1.00  0.00      PROA  
ATOM   3033  CB  TYR P 230      62.571  47.625  32.023  1.00  0.00      PROA  
ATOM   3034  HB1 TYR P 230      61.558  47.857  32.396  1.00  0.00      PROA  
ATOM   3035  HB2 TYR P 230      62.474  47.082  31.058  1.00  0.00      PROA  
ATOM   3036  CG  TYR P 230      63.382  48.854  31.779  1.00  0.00      PROA  
ATOM   3037  CD1 TYR P 230      64.704  48.697  31.232  1.00  0.00      PROA  
ATOM   3038  HD1 TYR P 230      65.097  47.723  30.988  1.00  0.00      PROA  
ATOM   3039  CE1 TYR P 230      65.583  49.814  31.005  1.00  0.00      PROA  
ATOM   3040  HE1 TYR P 230      66.598  49.650  30.650  1.00  0.00      PROA  
ATOM   3041  CZ  TYR P 230      65.111  51.094  31.316  1.00  0.00      PROA  
ATOM   3042  OH  TYR P 230      65.944  52.225  31.105  1.00  0.00      PROA  
ATOM   3043  HH  TYR P 230      65.577  52.753  30.386  1.00  0.00      PROA  
ATOM   3044  CD2 TYR P 230      63.030  50.162  32.073  1.00  0.00      PROA  
ATOM   3045  HD2 TYR P 230      62.025  50.183  32.459  1.00  0.00      PROA  
ATOM   3046  CE2 TYR P 230      63.875  51.309  31.901  1.00  0.00      PROA  
ATOM   3047  HE2 TYR P 230      63.435  52.287  32.070  1.00  0.00      PROA  
ATOM   3048  C   TYR P 230      63.319  47.107  34.406  1.00  0.00      PROA  
ATOM   3049  O   TYR P 230      64.287  47.689  34.885  1.00  0.00      PROA  
ATOM   3050  N   ASN P 231      62.216  46.942  35.183  1.00  0.00      PROA  
ATOM   3051  HN  ASN P 231      61.455  46.593  34.641  1.00  0.00      PROA  
ATOM   3052  CA  ASN P 231      62.170  47.100  36.651  1.00  0.00      PROA  
ATOM   3053  HA  ASN P 231      62.473  48.136  36.731  1.00  0.00      PROA  
ATOM   3054  CB  ASN P 231      60.849  46.983  37.269  1.00  0.00      PROA  
ATOM   3055  HB1 ASN P 231      60.738  47.136  38.362  1.00  0.00      PROA  
ATOM   3056  HB2 ASN P 231      60.476  45.944  37.132  1.00  0.00      PROA  
ATOM   3057  CG  ASN P 231      59.917  47.995  36.642  1.00  0.00      PROA  
ATOM   3058  OD1 ASN P 231      60.359  48.947  36.030  1.00  0.00      PROA  
ATOM   3059  ND2 ASN P 231      58.593  47.658  36.612  1.00  0.00      PROA  
ATOM   3060 HD21 ASN P 231      58.173  47.776  35.710  1.00  0.00      PROA  
ATOM   3061 HD22 ASN P 231      58.261  46.869  37.139  1.00  0.00      PROA  
ATOM   3062  C   ASN P 231      63.046  46.202  37.408  1.00  0.00      PROA  
ATOM   3063  O   ASN P 231      63.772  46.692  38.285  1.00  0.00      PROA  
ATOM   3064  N   VAL P 232      63.081  44.880  37.195  1.00  0.00      PROA  
ATOM   3065  HN  VAL P 232      62.536  44.627  36.403  1.00  0.00      PROA  
ATOM   3066  CA  VAL P 232      63.986  43.915  37.868  1.00  0.00      PROA  
ATOM   3067  HA  VAL P 232      63.765  43.994  38.921  1.00  0.00      PROA  
ATOM   3068  CB  VAL P 232      63.706  42.473  37.579  1.00  0.00      PROA  
ATOM   3069  HB  VAL P 232      63.650  42.223  36.498  1.00  0.00      PROA  
ATOM   3070  CG1 VAL P 232      64.586  41.469  38.434  1.00  0.00      PROA  
ATOM   3071 HG11 VAL P 232      65.602  41.542  37.984  1.00  0.00      PROA  
ATOM   3072 HG12 VAL P 232      64.078  40.484  38.412  1.00  0.00      PROA  
ATOM   3073 HG13 VAL P 232      64.714  41.857  39.468  1.00  0.00      PROA  
ATOM   3074  CG2 VAL P 232      62.278  42.204  38.078  1.00  0.00      PROA  
ATOM   3075 HG21 VAL P 232      62.200  42.256  39.186  1.00  0.00      PROA  
ATOM   3076 HG22 VAL P 232      61.886  41.194  37.824  1.00  0.00      PROA  
ATOM   3077 HG23 VAL P 232      61.553  42.914  37.643  1.00  0.00      PROA  
ATOM   3078  C   VAL P 232      65.411  44.208  37.685  1.00  0.00      PROA  
ATOM   3079  O   VAL P 232      66.249  44.321  38.585  1.00  0.00      PROA  
ATOM   3080  N   PHE P 233      65.804  44.451  36.463  1.00  0.00      PROA  
ATOM   3081  HN  PHE P 233      65.168  44.402  35.696  1.00  0.00      PROA  
ATOM   3082  CA  PHE P 233      67.188  44.729  36.196  1.00  0.00      PROA  
ATOM   3083  HA  PHE P 233      67.594  45.375  36.951  1.00  0.00      PROA  
ATOM   3084  CB  PHE P 233      68.031  43.413  36.045  1.00  0.00      PROA  
ATOM   3085  HB1 PHE P 233      67.692  42.810  35.172  1.00  0.00      PROA  
ATOM   3086  HB2 PHE P 233      67.627  42.779  36.858  1.00  0.00      PROA  
ATOM   3087  CG  PHE P 233      69.528  43.460  36.083  1.00  0.00      PROA  
ATOM   3088  CD1 PHE P 233      70.339  44.414  36.880  1.00  0.00      PROA  
ATOM   3089  HD1 PHE P 233      69.839  45.160  37.473  1.00  0.00      PROA  
ATOM   3090  CE1 PHE P 233      71.729  44.334  36.780  1.00  0.00      PROA  
ATOM   3091  HE1 PHE P 233      72.307  45.074  37.317  1.00  0.00      PROA  
ATOM   3092  CZ  PHE P 233      72.320  43.402  36.037  1.00  0.00      PROA  
ATOM   3093  HZ  PHE P 233      73.396  43.402  35.947  1.00  0.00      PROA  
ATOM   3094  CD2 PHE P 233      70.259  42.413  35.429  1.00  0.00      PROA  
ATOM   3095  HD2 PHE P 233      69.605  41.777  34.851  1.00  0.00      PROA  
ATOM   3096  CE2 PHE P 233      71.627  42.439  35.333  1.00  0.00      PROA  
ATOM   3097  HE2 PHE P 233      72.144  41.725  34.698  1.00  0.00      PROA  
ATOM   3098  C   PHE P 233      67.292  45.532  34.940  1.00  0.00      PROA  
ATOM   3099  O   PHE P 233      67.219  44.891  33.896  1.00  0.00      PROA  
ATOM   3100  N   PRO P 234      67.491  46.818  34.849  1.00  0.00      PROA  
ATOM   3101  CD  PRO P 234      67.461  47.691  36.029  1.00  0.00      PROA  
ATOM   3102  HD1 PRO P 234      68.431  47.713  36.560  1.00  0.00      PROA  
ATOM   3103  HD2 PRO P 234      66.678  47.416  36.767  1.00  0.00      PROA  
ATOM   3104  CA  PRO P 234      67.375  47.519  33.576  1.00  0.00      PROA  
ATOM   3105  HA  PRO P 234      66.431  47.278  33.103  1.00  0.00      PROA  
ATOM   3106  CB  PRO P 234      67.499  49.005  34.015  1.00  0.00      PROA  
ATOM   3107  HB1 PRO P 234      66.792  49.611  33.418  1.00  0.00      PROA  
ATOM   3108  HB2 PRO P 234      68.555  49.315  33.885  1.00  0.00      PROA  
ATOM   3109  CG  PRO P 234      67.158  49.076  35.507  1.00  0.00      PROA  
ATOM   3110  HG1 PRO P 234      67.905  49.804  35.876  1.00  0.00      PROA  
ATOM   3111  HG2 PRO P 234      66.135  49.435  35.775  1.00  0.00      PROA  
ATOM   3112  C   PRO P 234      68.518  47.303  32.512  1.00  0.00      PROA  
ATOM   3113  O   PRO P 234      68.481  47.978  31.519  1.00  0.00      PROA  
ATOM   3114  N   TRP P 235      69.482  46.340  32.713  1.00  0.00      PROA  
ATOM   3115  HN  TRP P 235      69.421  45.967  33.638  1.00  0.00      PROA  
ATOM   3116  CA  TRP P 235      70.474  45.956  31.741  1.00  0.00      PROA  
ATOM   3117  HA  TRP P 235      71.045  46.844  31.512  1.00  0.00      PROA  
ATOM   3118  CB  TRP P 235      71.345  44.838  32.327  1.00  0.00      PROA  
ATOM   3119  HB1 TRP P 235      70.654  43.990  32.521  1.00  0.00      PROA  
ATOM   3120  HB2 TRP P 235      71.807  45.060  33.316  1.00  0.00      PROA  
ATOM   3121  CG  TRP P 235      72.516  44.420  31.535  1.00  0.00      PROA  
ATOM   3122  CD1 TRP P 235      72.779  43.124  31.176  1.00  0.00      PROA  
ATOM   3123  HD1 TRP P 235      72.124  42.304  31.427  1.00  0.00      PROA  
ATOM   3124  NE1 TRP P 235      73.900  43.065  30.485  1.00  0.00      PROA  
ATOM   3125  HE1 TRP P 235      74.280  42.348  29.950  1.00  0.00      PROA  
ATOM   3126  CE2 TRP P 235      74.390  44.346  30.352  1.00  0.00      PROA  
ATOM   3127  CD2 TRP P 235      73.520  45.258  31.009  1.00  0.00      PROA  
ATOM   3128  CE3 TRP P 235      73.812  46.625  30.983  1.00  0.00      PROA  
ATOM   3129  HE3 TRP P 235      73.137  47.329  31.456  1.00  0.00      PROA  
ATOM   3130  CZ3 TRP P 235      74.904  46.997  30.181  1.00  0.00      PROA  
ATOM   3131  HZ3 TRP P 235      75.052  48.048  29.970  1.00  0.00      PROA  
ATOM   3132  CZ2 TRP P 235      75.483  44.722  29.604  1.00  0.00      PROA  
ATOM   3133  HZ2 TRP P 235      76.071  43.978  29.079  1.00  0.00      PROA  
ATOM   3134  CH2 TRP P 235      75.685  46.069  29.495  1.00  0.00      PROA  
ATOM   3135  HH2 TRP P 235      76.460  46.395  28.827  1.00  0.00      PROA  
ATOM   3136  C   TRP P 235      69.902  45.420  30.460  1.00  0.00      PROA  
ATOM   3137  O   TRP P 235      70.386  45.687  29.375  1.00  0.00      PROA  
ATOM   3138  N   ILE P 236      68.875  44.579  30.511  1.00  0.00      PROA  
ATOM   3139  HN  ILE P 236      68.443  44.499  31.401  1.00  0.00      PROA  
ATOM   3140  CA  ILE P 236      68.433  43.839  29.439  1.00  0.00      PROA  
ATOM   3141  HA  ILE P 236      69.371  43.508  29.026  1.00  0.00      PROA  
ATOM   3142  CB  ILE P 236      67.662  42.630  29.932  1.00  0.00      PROA  
ATOM   3143  HB  ILE P 236      68.429  42.200  30.614  1.00  0.00      PROA  
ATOM   3144  CG2 ILE P 236      66.379  43.109  30.552  1.00  0.00      PROA  
ATOM   3145 HG21 ILE P 236      65.760  43.448  29.694  1.00  0.00      PROA  
ATOM   3146 HG22 ILE P 236      66.411  43.983  31.236  1.00  0.00      PROA  
ATOM   3147 HG23 ILE P 236      65.725  42.343  31.043  1.00  0.00      PROA  
ATOM   3148  CG1 ILE P 236      67.458  41.478  28.890  1.00  0.00      PROA  
ATOM   3149 HG11 ILE P 236      68.418  40.984  28.616  1.00  0.00      PROA  
ATOM   3150 HG12 ILE P 236      66.922  41.828  27.978  1.00  0.00      PROA  
ATOM   3151  CD  ILE P 236      66.740  40.207  29.463  1.00  0.00      PROA  
ATOM   3152  HD1 ILE P 236      66.623  39.503  28.609  1.00  0.00      PROA  
ATOM   3153  HD2 ILE P 236      65.760  40.337  29.963  1.00  0.00      PROA  
ATOM   3154  HD3 ILE P 236      67.368  39.582  30.124  1.00  0.00      PROA  
ATOM   3155  C   ILE P 236      67.719  44.616  28.299  1.00  0.00      PROA  
ATOM   3156  O   ILE P 236      67.661  44.180  27.135  1.00  0.00      PROA  
ATOM   3157  N   MET P 237      67.238  45.825  28.491  1.00  0.00      PROA  
ATOM   3158  HN  MET P 237      67.222  46.199  29.417  1.00  0.00      PROA  
ATOM   3159  CA  MET P 237      66.598  46.723  27.500  1.00  0.00      PROA  
ATOM   3160  HA  MET P 237      66.688  46.248  26.529  1.00  0.00      PROA  
ATOM   3161  CB  MET P 237      65.149  47.020  28.015  1.00  0.00      PROA  
ATOM   3162  HB1 MET P 237      64.608  47.607  27.255  1.00  0.00      PROA  
ATOM   3163  HB2 MET P 237      65.203  47.615  28.957  1.00  0.00      PROA  
ATOM   3164  CG  MET P 237      64.301  45.788  28.295  1.00  0.00      PROA  
ATOM   3165  HG1 MET P 237      63.274  46.046  28.639  1.00  0.00      PROA  
ATOM   3166  HG2 MET P 237      64.799  45.252  29.143  1.00  0.00      PROA  
ATOM   3167  SD  MET P 237      64.166  44.776  26.865  1.00  0.00      PROA  
ATOM   3168  CE  MET P 237      63.396  43.446  27.788  1.00  0.00      PROA  
ATOM   3169  HE1 MET P 237      64.202  42.849  28.271  1.00  0.00      PROA  
ATOM   3170  HE2 MET P 237      62.946  42.705  27.093  1.00  0.00      PROA  
ATOM   3171  HE3 MET P 237      62.660  43.799  28.550  1.00  0.00      PROA  
ATOM   3172  C   MET P 237      67.283  48.012  27.344  1.00  0.00      PROA  
ATOM   3173  O   MET P 237      66.801  48.942  26.735  1.00  0.00      PROA  
ATOM   3174  N   LYS P 238      68.467  48.098  27.972  1.00  0.00      PROA  
ATOM   3175  HN  LYS P 238      68.850  47.253  28.353  1.00  0.00      PROA  
ATOM   3176  CA  LYS P 238      69.151  49.312  28.378  1.00  0.00      PROA  
ATOM   3177  HA  LYS P 238      68.556  49.626  29.215  1.00  0.00      PROA  
ATOM   3178  CB  LYS P 238      70.552  48.893  29.024  1.00  0.00      PROA  
ATOM   3179  HB1 LYS P 238      71.078  48.310  28.238  1.00  0.00      PROA  
ATOM   3180  HB2 LYS P 238      70.362  48.206  29.870  1.00  0.00      PROA  
ATOM   3181  CG  LYS P 238      71.420  50.071  29.474  1.00  0.00      PROA  
ATOM   3182  HG1 LYS P 238      71.663  50.768  28.639  1.00  0.00      PROA  
ATOM   3183  HG2 LYS P 238      72.385  49.702  29.894  1.00  0.00      PROA  
ATOM   3184  CD  LYS P 238      70.858  51.094  30.545  1.00  0.00      PROA  
ATOM   3185  HD1 LYS P 238      69.808  51.360  30.321  1.00  0.00      PROA  
ATOM   3186  HD2 LYS P 238      71.352  52.071  30.313  1.00  0.00      PROA  
ATOM   3187  CE  LYS P 238      71.074  50.610  32.009  1.00  0.00      PROA  
ATOM   3188  HE1 LYS P 238      72.084  50.161  32.153  1.00  0.00      PROA  
ATOM   3189  HE2 LYS P 238      70.381  49.826  32.392  1.00  0.00      PROA  
ATOM   3190  NZ  LYS P 238      71.057  51.820  32.953  1.00  0.00      PROA  
ATOM   3191  HZ1 LYS P 238      71.577  52.667  32.654  1.00  0.00      PROA  
ATOM   3192  HZ2 LYS P 238      71.246  51.466  33.919  1.00  0.00      PROA  
ATOM   3193  HZ3 LYS P 238      70.070  52.114  33.055  1.00  0.00      PROA  
ATOM   3194  C   LYS P 238      69.224  50.393  27.352  1.00  0.00      PROA  
ATOM   3195  O   LYS P 238      69.018  51.603  27.545  1.00  0.00      PROA  
ATOM   3196  N   PHE P 239      69.726  50.040  26.235  1.00  0.00      PROA  
ATOM   3197  HN  PHE P 239      69.925  49.088  26.050  1.00  0.00      PROA  
ATOM   3198  CA  PHE P 239      70.075  50.951  25.160  1.00  0.00      PROA  
ATOM   3199  HA  PHE P 239      69.997  51.964  25.528  1.00  0.00      PROA  
ATOM   3200  CB  PHE P 239      71.392  50.567  24.587  1.00  0.00      PROA  
ATOM   3201  HB1 PHE P 239      71.846  51.388  23.985  1.00  0.00      PROA  
ATOM   3202  HB2 PHE P 239      71.333  49.679  23.925  1.00  0.00      PROA  
ATOM   3203  CG  PHE P 239      72.385  50.460  25.639  1.00  0.00      PROA  
ATOM   3204  CD1 PHE P 239      73.033  51.598  26.166  1.00  0.00      PROA  
ATOM   3205  HD1 PHE P 239      72.797  52.591  25.790  1.00  0.00      PROA  
ATOM   3206  CE1 PHE P 239      74.022  51.432  27.148  1.00  0.00      PROA  
ATOM   3207  HE1 PHE P 239      74.486  52.367  27.450  1.00  0.00      PROA  
ATOM   3208  CZ  PHE P 239      74.405  50.135  27.555  1.00  0.00      PROA  
ATOM   3209  HZ  PHE P 239      75.141  49.986  28.338  1.00  0.00      PROA  
ATOM   3210  CD2 PHE P 239      72.769  49.174  26.136  1.00  0.00      PROA  
ATOM   3211  HD2 PHE P 239      72.162  48.353  25.785  1.00  0.00      PROA  
ATOM   3212  CE2 PHE P 239      73.808  49.017  27.058  1.00  0.00      PROA  
ATOM   3213  HE2 PHE P 239      74.032  48.022  27.400  1.00  0.00      PROA  
ATOM   3214  C   PHE P 239      68.999  50.826  24.038  1.00  0.00      PROA  
ATOM   3215  O   PHE P 239      69.293  51.288  22.909  1.00  0.00      PROA  
ATOM   3216  N   LEU P 240      67.773  50.409  24.383  1.00  0.00      PROA  
ATOM   3217  HN  LEU P 240      67.636  50.120  25.322  1.00  0.00      PROA  
ATOM   3218  CA  LEU P 240      66.697  50.192  23.473  1.00  0.00      PROA  
ATOM   3219  HA  LEU P 240      67.046  50.540  22.508  1.00  0.00      PROA  
ATOM   3220  CB  LEU P 240      66.538  48.703  23.252  1.00  0.00      PROA  
ATOM   3221  HB1 LEU P 240      66.139  48.118  24.115  1.00  0.00      PROA  
ATOM   3222  HB2 LEU P 240      67.560  48.312  23.037  1.00  0.00      PROA  
ATOM   3223  CG  LEU P 240      65.621  48.253  22.085  1.00  0.00      PROA  
ATOM   3224  HG  LEU P 240      64.540  48.252  22.328  1.00  0.00      PROA  
ATOM   3225  CD1 LEU P 240      65.804  49.144  20.825  1.00  0.00      PROA  
ATOM   3226 HD11 LEU P 240      65.481  48.543  19.946  1.00  0.00      PROA  
ATOM   3227 HD12 LEU P 240      66.897  49.311  20.701  1.00  0.00      PROA  
ATOM   3228 HD13 LEU P 240      65.299  50.132  20.876  1.00  0.00      PROA  
ATOM   3229  CD2 LEU P 240      66.119  46.812  21.759  1.00  0.00      PROA  
ATOM   3230 HD21 LEU P 240      65.466  46.432  20.942  1.00  0.00      PROA  
ATOM   3231 HD22 LEU P 240      65.888  46.123  22.595  1.00  0.00      PROA  
ATOM   3232 HD23 LEU P 240      67.143  46.848  21.314  1.00  0.00      PROA  
ATOM   3233  C   LEU P 240      65.493  50.936  23.881  1.00  0.00      PROA  
ATOM   3234  O   LEU P 240      65.041  50.624  24.951  1.00  0.00      PROA  
ATOM   3235  N   PRO P 241      64.896  51.947  23.069  1.00  0.00      PROA  
ATOM   3236  CD  PRO P 241      65.778  52.670  22.120  1.00  0.00      PROA  
ATOM   3237  HD1 PRO P 241      65.864  52.097  21.165  1.00  0.00      PROA  
ATOM   3238  HD2 PRO P 241      66.832  52.706  22.467  1.00  0.00      PROA  
ATOM   3239  CA  PRO P 241      63.944  52.888  23.652  1.00  0.00      PROA  
ATOM   3240  HA  PRO P 241      64.383  53.172  24.607  1.00  0.00      PROA  
ATOM   3241  CB  PRO P 241      63.933  54.055  22.706  1.00  0.00      PROA  
ATOM   3242  HB1 PRO P 241      63.760  55.082  23.074  1.00  0.00      PROA  
ATOM   3243  HB2 PRO P 241      63.288  53.938  21.803  1.00  0.00      PROA  
ATOM   3244  CG  PRO P 241      65.266  54.112  22.028  1.00  0.00      PROA  
ATOM   3245  HG1 PRO P 241      65.216  54.390  20.954  1.00  0.00      PROA  
ATOM   3246  HG2 PRO P 241      66.020  54.634  22.645  1.00  0.00      PROA  
ATOM   3247  C   PRO P 241      62.566  52.292  23.999  1.00  0.00      PROA  
ATOM   3248  O   PRO P 241      61.974  52.675  25.037  1.00  0.00      PROA  
ATOM   3249  N   GLY P 242      62.076  51.392  23.064  1.00  0.00      PROA  
ATOM   3250  HN  GLY P 242      62.522  51.313  22.178  1.00  0.00      PROA  
ATOM   3251  CA  GLY P 242      60.856  50.538  23.243  1.00  0.00      PROA  
ATOM   3252  HA1 GLY P 242      61.076  49.635  23.778  1.00  0.00      PROA  
ATOM   3253  HA2 GLY P 242      60.470  50.252  22.280  1.00  0.00      PROA  
ATOM   3254  C   GLY P 242      59.697  51.296  23.893  1.00  0.00      PROA  
ATOM   3255  O   GLY P 242      59.575  52.497  23.611  1.00  0.00      PROA  
ATOM   3256  N   PRO P 243      58.728  50.657  24.598  1.00  0.00      PROA  
ATOM   3257  CD  PRO P 243      58.726  49.269  25.002  1.00  0.00      PROA  
ATOM   3258  HD1 PRO P 243      59.663  48.833  25.387  1.00  0.00      PROA  
ATOM   3259  HD2 PRO P 243      58.516  48.712  24.063  1.00  0.00      PROA  
ATOM   3260  CA  PRO P 243      57.649  51.410  25.162  1.00  0.00      PROA  
ATOM   3261  HA  PRO P 243      57.261  52.130  24.450  1.00  0.00      PROA  
ATOM   3262  CB  PRO P 243      56.610  50.301  25.579  1.00  0.00      PROA  
ATOM   3263  HB1 PRO P 243      56.020  50.233  24.630  1.00  0.00      PROA  
ATOM   3264  HB2 PRO P 243      55.959  50.594  26.426  1.00  0.00      PROA  
ATOM   3265  CG  PRO P 243      57.482  49.097  25.866  1.00  0.00      PROA  
ATOM   3266  HG1 PRO P 243      57.734  49.125  26.944  1.00  0.00      PROA  
ATOM   3267  HG2 PRO P 243      56.903  48.169  25.629  1.00  0.00      PROA  
ATOM   3268  C   PRO P 243      58.094  52.208  26.415  1.00  0.00      PROA  
ATOM   3269  O   PRO P 243      57.224  52.830  26.998  1.00  0.00      PROA  
ATOM   3270  N   HIS P 244      59.376  52.184  26.794  1.00  0.00      PROA  
ATOM   3271  HN  HIS P 244      60.026  51.692  26.227  1.00  0.00      PROA  
ATOM   3272  CA  HIS P 244      59.953  52.783  28.016  1.00  0.00      PROA  
ATOM   3273  HA  HIS P 244      59.289  52.325  28.743  1.00  0.00      PROA  
ATOM   3274  CB  HIS P 244      61.447  52.283  28.260  1.00  0.00      PROA  
ATOM   3275  HB1 HIS P 244      61.891  52.609  29.229  1.00  0.00      PROA  
ATOM   3276  HB2 HIS P 244      62.179  52.611  27.494  1.00  0.00      PROA  
ATOM   3277  ND1 HIS P 244      60.876  49.845  29.133  1.00  0.00      PROA  
ATOM   3278  HD1 HIS P 244      60.404  50.117  29.981  1.00  0.00      PROA  
ATOM   3279  CG  HIS P 244      61.449  50.771  28.229  1.00  0.00      PROA  
ATOM   3280  CE1 HIS P 244      61.267  48.612  28.693  1.00  0.00      PROA  
ATOM   3281  HE1 HIS P 244      60.871  47.692  29.127  1.00  0.00      PROA  
ATOM   3282  NE2 HIS P 244      62.053  48.706  27.591  1.00  0.00      PROA  
ATOM   3283  CD2 HIS P 244      62.191  50.049  27.361  1.00  0.00      PROA  
ATOM   3284  HD2 HIS P 244      62.935  50.199  26.583  1.00  0.00      PROA  
ATOM   3285  C   HIS P 244      59.767  54.211  28.138  1.00  0.00      PROA  
ATOM   3286  O   HIS P 244      59.340  54.718  29.170  1.00  0.00      PROA  
ATOM   3287  N   GLN P 245      60.013  54.890  27.023  1.00  0.00      PROA  
ATOM   3288  HN  GLN P 245      60.521  54.479  26.277  1.00  0.00      PROA  
ATOM   3289  CA  GLN P 245      59.715  56.325  26.916  1.00  0.00      PROA  
ATOM   3290  HA  GLN P 245      60.250  56.870  27.687  1.00  0.00      PROA  
ATOM   3291  CB  GLN P 245      60.350  56.941  25.697  1.00  0.00      PROA  
ATOM   3292  HB1 GLN P 245      60.145  58.033  25.644  1.00  0.00      PROA  
ATOM   3293  HB2 GLN P 245      59.910  56.450  24.802  1.00  0.00      PROA  
ATOM   3294  CG  GLN P 245      61.844  56.559  25.529  1.00  0.00      PROA  
ATOM   3295  HG1 GLN P 245      62.170  57.073  24.590  1.00  0.00      PROA  
ATOM   3296  HG2 GLN P 245      61.886  55.479  25.302  1.00  0.00      PROA  
ATOM   3297  CD  GLN P 245      62.724  56.873  26.707  1.00  0.00      PROA  
ATOM   3298  OE1 GLN P 245      63.579  56.045  27.173  1.00  0.00      PROA  
ATOM   3299  NE2 GLN P 245      62.677  58.166  27.174  1.00  0.00      PROA  
ATOM   3300 HE21 GLN P 245      62.167  58.883  26.685  1.00  0.00      PROA  
ATOM   3301 HE22 GLN P 245      63.246  58.371  27.962  1.00  0.00      PROA  
ATOM   3302  C   GLN P 245      58.249  56.703  27.006  1.00  0.00      PROA  
ATOM   3303  O   GLN P 245      57.933  57.584  27.764  1.00  0.00      PROA  
ATOM   3304  N   THR P 246      57.337  55.954  26.340  1.00  0.00      PROA  
ATOM   3305  HN  THR P 246      57.569  55.213  25.718  1.00  0.00      PROA  
ATOM   3306  CA  THR P 246      55.851  56.100  26.315  1.00  0.00      PROA  
ATOM   3307  HA  THR P 246      55.499  57.067  25.985  1.00  0.00      PROA  
ATOM   3308  CB  THR P 246      55.211  55.093  25.383  1.00  0.00      PROA  
ATOM   3309  HB  THR P 246      55.132  54.036  25.725  1.00  0.00      PROA  
ATOM   3310  OG1 THR P 246      55.881  55.024  24.137  1.00  0.00      PROA  
ATOM   3311  HG1 THR P 246      56.040  55.937  23.899  1.00  0.00      PROA  
ATOM   3312  CG2 THR P 246      53.864  55.652  24.973  1.00  0.00      PROA  
ATOM   3313 HG21 THR P 246      53.371  54.937  24.273  1.00  0.00      PROA  
ATOM   3314 HG22 THR P 246      54.028  56.640  24.497  1.00  0.00      PROA  
ATOM   3315 HG23 THR P 246      53.083  55.830  25.756  1.00  0.00      PROA  
ATOM   3316  C   THR P 246      55.286  55.753  27.665  1.00  0.00      PROA  
ATOM   3317  O   THR P 246      54.418  56.490  28.106  1.00  0.00      PROA  
ATOM   3318  N   LEU P 247      55.845  54.770  28.390  1.00  0.00      PROA  
ATOM   3319  HN  LEU P 247      56.559  54.231  27.940  1.00  0.00      PROA  
ATOM   3320  CA  LEU P 247      55.431  54.530  29.808  1.00  0.00      PROA  
ATOM   3321  HA  LEU P 247      54.359  54.485  29.724  1.00  0.00      PROA  
ATOM   3322  CB  LEU P 247      55.960  53.128  30.259  1.00  0.00      PROA  
ATOM   3323  HB1 LEU P 247      57.044  52.967  30.073  1.00  0.00      PROA  
ATOM   3324  HB2 LEU P 247      55.491  52.312  29.680  1.00  0.00      PROA  
ATOM   3325  CG  LEU P 247      55.681  52.718  31.680  1.00  0.00      PROA  
ATOM   3326  HG  LEU P 247      56.247  53.393  32.358  1.00  0.00      PROA  
ATOM   3327  CD1 LEU P 247      54.204  52.816  32.023  1.00  0.00      PROA  
ATOM   3328 HD11 LEU P 247      54.121  52.352  33.031  1.00  0.00      PROA  
ATOM   3329 HD12 LEU P 247      53.584  52.263  31.288  1.00  0.00      PROA  
ATOM   3330 HD13 LEU P 247      53.830  53.858  32.114  1.00  0.00      PROA  
ATOM   3331  CD2 LEU P 247      56.076  51.239  31.910  1.00  0.00      PROA  
ATOM   3332 HD21 LEU P 247      56.241  51.141  33.003  1.00  0.00      PROA  
ATOM   3333 HD22 LEU P 247      57.022  50.903  31.449  1.00  0.00      PROA  
ATOM   3334 HD23 LEU P 247      55.251  50.570  31.574  1.00  0.00      PROA  
ATOM   3335  C   LEU P 247      55.816  55.704  30.776  1.00  0.00      PROA  
ATOM   3336  O   LEU P 247      54.983  56.177  31.512  1.00  0.00      PROA  
ATOM   3337  N   PHE P 248      57.096  56.189  30.736  1.00  0.00      PROA  
ATOM   3338  HN  PHE P 248      57.747  55.580  30.287  1.00  0.00      PROA  
ATOM   3339  CA  PHE P 248      57.494  57.413  31.561  1.00  0.00      PROA  
ATOM   3340  HA  PHE P 248      57.157  57.366  32.583  1.00  0.00      PROA  
ATOM   3341  CB  PHE P 248      59.031  57.711  31.627  1.00  0.00      PROA  
ATOM   3342  HB1 PHE P 248      59.354  58.539  32.303  1.00  0.00      PROA  
ATOM   3343  HB2 PHE P 248      59.489  57.976  30.654  1.00  0.00      PROA  
ATOM   3344  CG  PHE P 248      59.753  56.472  32.032  1.00  0.00      PROA  
ATOM   3345  CD1 PHE P 248      59.396  55.865  33.247  1.00  0.00      PROA  
ATOM   3346  HD1 PHE P 248      58.615  56.317  33.848  1.00  0.00      PROA  
ATOM   3347  CE1 PHE P 248      60.107  54.724  33.694  1.00  0.00      PROA  
ATOM   3348  HE1 PHE P 248      59.803  54.276  34.638  1.00  0.00      PROA  
ATOM   3349  CZ  PHE P 248      61.073  54.117  32.892  1.00  0.00      PROA  
ATOM   3350  HZ  PHE P 248      61.637  53.255  33.216  1.00  0.00      PROA  
ATOM   3351  CD2 PHE P 248      60.852  55.969  31.344  1.00  0.00      PROA  
ATOM   3352  HD2 PHE P 248      61.111  56.407  30.394  1.00  0.00      PROA  
ATOM   3353  CE2 PHE P 248      61.445  54.698  31.706  1.00  0.00      PROA  
ATOM   3354  HE2 PHE P 248      62.329  54.320  31.210  1.00  0.00      PROA  
ATOM   3355  C   PHE P 248      56.721  58.691  31.237  1.00  0.00      PROA  
ATOM   3356  O   PHE P 248      56.182  59.415  32.032  1.00  0.00      PROA  
ATOM   3357  N   SER P 249      56.544  58.919  29.952  1.00  0.00      PROA  
ATOM   3358  HN  SER P 249      56.991  58.335  29.287  1.00  0.00      PROA  
ATOM   3359  CA  SER P 249      55.726  59.965  29.426  1.00  0.00      PROA  
ATOM   3360  HA  SER P 249      56.154  60.865  29.817  1.00  0.00      PROA  
ATOM   3361  CB  SER P 249      55.776  60.061  27.878  1.00  0.00      PROA  
ATOM   3362  HB1 SER P 249      55.465  59.046  27.537  1.00  0.00      PROA  
ATOM   3363  HB2 SER P 249      56.833  60.111  27.527  1.00  0.00      PROA  
ATOM   3364  OG  SER P 249      54.979  61.194  27.397  1.00  0.00      PROA  
ATOM   3365  HG1 SER P 249      55.615  61.915  27.351  1.00  0.00      PROA  
ATOM   3366  C   SER P 249      54.223  59.963  29.857  1.00  0.00      PROA  
ATOM   3367  O   SER P 249      53.683  60.982  30.326  1.00  0.00      PROA  
ATOM   3368  N   ASN P 250      53.489  58.841  29.771  1.00  0.00      PROA  
ATOM   3369  HN  ASN P 250      53.795  58.071  29.217  1.00  0.00      PROA  
ATOM   3370  CA  ASN P 250      52.131  58.784  30.249  1.00  0.00      PROA  
ATOM   3371  HA  ASN P 250      51.629  59.604  29.756  1.00  0.00      PROA  
ATOM   3372  CB  ASN P 250      51.410  57.444  29.874  1.00  0.00      PROA  
ATOM   3373  HB1 ASN P 250      50.603  57.206  30.596  1.00  0.00      PROA  
ATOM   3374  HB2 ASN P 250      52.070  56.566  30.032  1.00  0.00      PROA  
ATOM   3375  CG  ASN P 250      50.975  57.353  28.450  1.00  0.00      PROA  
ATOM   3376  OD1 ASN P 250      50.974  58.313  27.640  1.00  0.00      PROA  
ATOM   3377  ND2 ASN P 250      50.346  56.145  28.144  1.00  0.00      PROA  
ATOM   3378 HD21 ASN P 250      49.930  55.941  27.268  1.00  0.00      PROA  
ATOM   3379 HD22 ASN P 250      50.322  55.514  28.924  1.00  0.00      PROA  
ATOM   3380  C   ASN P 250      52.011  59.014  31.798  1.00  0.00      PROA  
ATOM   3381  O   ASN P 250      51.070  59.584  32.322  1.00  0.00      PROA  
ATOM   3382  N   TRP P 251      52.938  58.407  32.533  1.00  0.00      PROA  
ATOM   3383  HN  TRP P 251      53.746  57.944  32.183  1.00  0.00      PROA  
ATOM   3384  CA  TRP P 251      52.952  58.719  33.975  1.00  0.00      PROA  
ATOM   3385  HA  TRP P 251      51.974  58.415  34.332  1.00  0.00      PROA  
ATOM   3386  CB  TRP P 251      54.144  58.042  34.704  1.00  0.00      PROA  
ATOM   3387  HB1 TRP P 251      54.374  58.593  35.647  1.00  0.00      PROA  
ATOM   3388  HB2 TRP P 251      55.054  58.156  34.072  1.00  0.00      PROA  
ATOM   3389  CG  TRP P 251      53.800  56.534  34.946  1.00  0.00      PROA  
ATOM   3390  CD1 TRP P 251      54.494  55.485  34.511  1.00  0.00      PROA  
ATOM   3391  HD1 TRP P 251      55.347  55.598  33.858  1.00  0.00      PROA  
ATOM   3392  NE1 TRP P 251      54.118  54.373  35.231  1.00  0.00      PROA  
ATOM   3393  HE1 TRP P 251      54.506  53.487  35.310  1.00  0.00      PROA  
ATOM   3394  CE2 TRP P 251      53.205  54.702  36.225  1.00  0.00      PROA  
ATOM   3395  CD2 TRP P 251      52.908  56.040  35.981  1.00  0.00      PROA  
ATOM   3396  CE3 TRP P 251      51.969  56.626  36.831  1.00  0.00      PROA  
ATOM   3397  HE3 TRP P 251      51.790  57.681  36.682  1.00  0.00      PROA  
ATOM   3398  CZ3 TRP P 251      51.428  55.844  37.897  1.00  0.00      PROA  
ATOM   3399  HZ3 TRP P 251      50.655  56.215  38.552  1.00  0.00      PROA  
ATOM   3400  CZ2 TRP P 251      52.612  53.921  37.187  1.00  0.00      PROA  
ATOM   3401  HZ2 TRP P 251      52.840  52.889  37.392  1.00  0.00      PROA  
ATOM   3402  CH2 TRP P 251      51.619  54.505  37.991  1.00  0.00      PROA  
ATOM   3403  HH2 TRP P 251      51.071  53.826  38.636  1.00  0.00      PROA  
ATOM   3404  C   TRP P 251      53.109  60.186  34.380  1.00  0.00      PROA  
ATOM   3405  O   TRP P 251      52.413  60.758  35.223  1.00  0.00      PROA  
ATOM   3406  N   LYS P 252      53.912  60.930  33.661  1.00  0.00      PROA  
ATOM   3407  HN  LYS P 252      54.551  60.458  33.056  1.00  0.00      PROA  
ATOM   3408  CA  LYS P 252      53.962  62.362  33.716  1.00  0.00      PROA  
ATOM   3409  HA  LYS P 252      54.003  62.623  34.764  1.00  0.00      PROA  
ATOM   3410  CB  LYS P 252      55.140  62.881  32.939  1.00  0.00      PROA  
ATOM   3411  HB1 LYS P 252      55.138  63.993  32.869  1.00  0.00      PROA  
ATOM   3412  HB2 LYS P 252      55.088  62.469  31.914  1.00  0.00      PROA  
ATOM   3413  CG  LYS P 252      56.504  62.496  33.352  1.00  0.00      PROA  
ATOM   3414  HG1 LYS P 252      56.396  61.471  33.777  1.00  0.00      PROA  
ATOM   3415  HG2 LYS P 252      56.729  63.138  34.236  1.00  0.00      PROA  
ATOM   3416  CD  LYS P 252      57.611  62.430  32.206  1.00  0.00      PROA  
ATOM   3417  HD1 LYS P 252      57.418  61.637  31.444  1.00  0.00      PROA  
ATOM   3418  HD2 LYS P 252      58.553  62.156  32.722  1.00  0.00      PROA  
ATOM   3419  CE  LYS P 252      57.939  63.770  31.521  1.00  0.00      PROA  
ATOM   3420  HE1 LYS P 252      58.193  64.565  32.263  1.00  0.00      PROA  
ATOM   3421  HE2 LYS P 252      57.042  64.122  30.959  1.00  0.00      PROA  
ATOM   3422  NZ  LYS P 252      59.110  63.743  30.610  1.00  0.00      PROA  
ATOM   3423  HZ1 LYS P 252      58.993  64.643  30.099  1.00  0.00      PROA  
ATOM   3424  HZ2 LYS P 252      59.055  62.982  29.895  1.00  0.00      PROA  
ATOM   3425  HZ3 LYS P 252      59.990  63.806  31.152  1.00  0.00      PROA  
ATOM   3426  C   LYS P 252      52.666  63.093  33.331  1.00  0.00      PROA  
ATOM   3427  O   LYS P 252      52.202  64.038  33.919  1.00  0.00      PROA  
ATOM   3428  N   LYS P 253      52.074  62.689  32.218  1.00  0.00      PROA  
ATOM   3429  HN  LYS P 253      52.413  61.918  31.686  1.00  0.00      PROA  
ATOM   3430  CA  LYS P 253      50.858  63.276  31.685  1.00  0.00      PROA  
ATOM   3431  HA  LYS P 253      50.990  64.346  31.591  1.00  0.00      PROA  
ATOM   3432  CB  LYS P 253      50.412  62.592  30.330  1.00  0.00      PROA  
ATOM   3433  HB1 LYS P 253      49.325  62.733  30.136  1.00  0.00      PROA  
ATOM   3434  HB2 LYS P 253      50.506  61.519  30.609  1.00  0.00      PROA  
ATOM   3435  CG  LYS P 253      51.156  62.943  29.074  1.00  0.00      PROA  
ATOM   3436  HG1 LYS P 253      52.232  62.644  29.073  1.00  0.00      PROA  
ATOM   3437  HG2 LYS P 253      51.225  64.054  29.078  1.00  0.00      PROA  
ATOM   3438  CD  LYS P 253      50.504  62.434  27.808  1.00  0.00      PROA  
ATOM   3439  HD1 LYS P 253      49.398  62.440  27.888  1.00  0.00      PROA  
ATOM   3440  HD2 LYS P 253      50.701  61.346  27.727  1.00  0.00      PROA  
ATOM   3441  CE  LYS P 253      51.035  63.065  26.584  1.00  0.00      PROA  
ATOM   3442  HE1 LYS P 253      50.931  62.355  25.728  1.00  0.00      PROA  
ATOM   3443  HE2 LYS P 253      52.112  63.287  26.689  1.00  0.00      PROA  
ATOM   3444  NZ  LYS P 253      50.407  64.394  26.352  1.00  0.00      PROA  
ATOM   3445  HZ1 LYS P 253      49.431  64.295  25.990  1.00  0.00      PROA  
ATOM   3446  HZ2 LYS P 253      51.075  64.883  25.731  1.00  0.00      PROA  
ATOM   3447  HZ3 LYS P 253      50.162  65.002  27.167  1.00  0.00      PROA  
ATOM   3448  C   LYS P 253      49.689  63.211  32.696  1.00  0.00      PROA  
ATOM   3449  O   LYS P 253      49.009  64.201  32.960  1.00  0.00      PROA  
ATOM   3450  N   LEU P 254      49.538  62.017  33.267  1.00  0.00      PROA  
ATOM   3451  HN  LEU P 254      50.153  61.291  32.956  1.00  0.00      PROA  
ATOM   3452  CA  LEU P 254      48.678  61.702  34.394  1.00  0.00      PROA  
ATOM   3453  HA  LEU P 254      47.679  61.970  34.074  1.00  0.00      PROA  
ATOM   3454  CB  LEU P 254      48.880  60.157  34.696  1.00  0.00      PROA  
ATOM   3455  HB1 LEU P 254      49.883  59.967  35.143  1.00  0.00      PROA  
ATOM   3456  HB2 LEU P 254      48.685  59.737  33.688  1.00  0.00      PROA  
ATOM   3457  CG  LEU P 254      47.900  59.558  35.785  1.00  0.00      PROA  
ATOM   3458  HG  LEU P 254      48.053  60.190  36.688  1.00  0.00      PROA  
ATOM   3459  CD1 LEU P 254      46.464  59.793  35.217  1.00  0.00      PROA  
ATOM   3460 HD11 LEU P 254      46.250  60.881  35.104  1.00  0.00      PROA  
ATOM   3461 HD12 LEU P 254      45.679  59.335  35.854  1.00  0.00      PROA  
ATOM   3462 HD13 LEU P 254      46.366  59.478  34.160  1.00  0.00      PROA  
ATOM   3463  CD2 LEU P 254      48.189  58.067  35.958  1.00  0.00      PROA  
ATOM   3464 HD21 LEU P 254      47.814  57.787  36.967  1.00  0.00      PROA  
ATOM   3465 HD22 LEU P 254      49.272  57.902  36.083  1.00  0.00      PROA  
ATOM   3466 HD23 LEU P 254      47.735  57.431  35.166  1.00  0.00      PROA  
ATOM   3467  C   LEU P 254      48.901  62.430  35.690  1.00  0.00      PROA  
ATOM   3468  O   LEU P 254      47.949  62.811  36.436  1.00  0.00      PROA  
ATOM   3469  N   LYS P 255      50.212  62.610  36.001  1.00  0.00      PROA  
ATOM   3470  HN  LYS P 255      50.937  62.315  35.386  1.00  0.00      PROA  
ATOM   3471  CA  LYS P 255      50.753  63.277  37.190  1.00  0.00      PROA  
ATOM   3472  HA  LYS P 255      50.308  62.738  38.017  1.00  0.00      PROA  
ATOM   3473  CB  LYS P 255      52.284  63.031  37.376  1.00  0.00      PROA  
ATOM   3474  HB1 LYS P 255      52.901  63.607  36.656  1.00  0.00      PROA  
ATOM   3475  HB2 LYS P 255      52.452  61.942  37.249  1.00  0.00      PROA  
ATOM   3476  CG  LYS P 255      52.767  63.576  38.720  1.00  0.00      PROA  
ATOM   3477  HG1 LYS P 255      52.147  63.142  39.527  1.00  0.00      PROA  
ATOM   3478  HG2 LYS P 255      52.744  64.683  38.628  1.00  0.00      PROA  
ATOM   3479  CD  LYS P 255      54.216  62.984  39.008  1.00  0.00      PROA  
ATOM   3480  HD1 LYS P 255      54.866  63.184  38.120  1.00  0.00      PROA  
ATOM   3481  HD2 LYS P 255      54.131  61.875  39.063  1.00  0.00      PROA  
ATOM   3482  CE  LYS P 255      54.927  63.491  40.200  1.00  0.00      PROA  
ATOM   3483  HE1 LYS P 255      55.884  62.961  40.331  1.00  0.00      PROA  
ATOM   3484  HE2 LYS P 255      54.324  63.271  41.106  1.00  0.00      PROA  
ATOM   3485  NZ  LYS P 255      55.135  64.976  40.200  1.00  0.00      PROA  
ATOM   3486  HZ1 LYS P 255      55.457  65.214  39.233  1.00  0.00      PROA  
ATOM   3487  HZ2 LYS P 255      55.817  65.200  40.946  1.00  0.00      PROA  
ATOM   3488  HZ3 LYS P 255      54.318  65.600  40.394  1.00  0.00      PROA  
ATOM   3489  C   LYS P 255      50.336  64.713  37.247  1.00  0.00      PROA  
ATOM   3490  O   LYS P 255      49.780  65.256  38.185  1.00  0.00      PROA  
ATOM   3491  N   LEU P 256      50.504  65.434  36.108  1.00  0.00      PROA  
ATOM   3492  HN  LEU P 256      51.007  65.017  35.349  1.00  0.00      PROA  
ATOM   3493  CA  LEU P 256      50.104  66.757  35.783  1.00  0.00      PROA  
ATOM   3494  HA  LEU P 256      50.473  67.375  36.593  1.00  0.00      PROA  
ATOM   3495  CB  LEU P 256      50.691  67.274  34.429  1.00  0.00      PROA  
ATOM   3496  HB1 LEU P 256      50.221  68.242  34.151  1.00  0.00      PROA  
ATOM   3497  HB2 LEU P 256      50.371  66.571  33.631  1.00  0.00      PROA  
ATOM   3498  CG  LEU P 256      52.299  67.298  34.370  1.00  0.00      PROA  
ATOM   3499  HG  LEU P 256      52.597  66.311  34.780  1.00  0.00      PROA  
ATOM   3500  CD1 LEU P 256      52.824  67.487  32.961  1.00  0.00      PROA  
ATOM   3501 HD11 LEU P 256      53.923  67.368  33.048  1.00  0.00      PROA  
ATOM   3502 HD12 LEU P 256      52.497  68.475  32.575  1.00  0.00      PROA  
ATOM   3503 HD13 LEU P 256      52.436  66.763  32.208  1.00  0.00      PROA  
ATOM   3504  CD2 LEU P 256      52.898  68.365  35.315  1.00  0.00      PROA  
ATOM   3505 HD21 LEU P 256      53.985  68.569  35.258  1.00  0.00      PROA  
ATOM   3506 HD22 LEU P 256      52.561  68.275  36.370  1.00  0.00      PROA  
ATOM   3507 HD23 LEU P 256      52.381  69.305  35.016  1.00  0.00      PROA  
ATOM   3508  C   LEU P 256      48.538  66.884  35.752  1.00  0.00      PROA  
ATOM   3509  O   LEU P 256      47.968  67.788  36.390  1.00  0.00      PROA  
ATOM   3510  N   PHE P 257      47.816  65.943  35.112  1.00  0.00      PROA  
ATOM   3511  HN  PHE P 257      48.208  65.149  34.644  1.00  0.00      PROA  
ATOM   3512  CA  PHE P 257      46.420  66.030  35.020  1.00  0.00      PROA  
ATOM   3513  HA  PHE P 257      46.239  66.973  34.520  1.00  0.00      PROA  
ATOM   3514  CB  PHE P 257      45.938  64.863  34.127  1.00  0.00      PROA  
ATOM   3515  HB1 PHE P 257      45.898  63.971  34.787  1.00  0.00      PROA  
ATOM   3516  HB2 PHE P 257      46.616  64.669  33.263  1.00  0.00      PROA  
ATOM   3517  CG  PHE P 257      44.567  65.233  33.523  1.00  0.00      PROA  
ATOM   3518  CD1 PHE P 257      44.505  65.908  32.332  1.00  0.00      PROA  
ATOM   3519  HD1 PHE P 257      45.344  66.174  31.708  1.00  0.00      PROA  
ATOM   3520  CE1 PHE P 257      43.268  66.187  31.699  1.00  0.00      PROA  
ATOM   3521  HE1 PHE P 257      43.176  66.756  30.782  1.00  0.00      PROA  
ATOM   3522  CZ  PHE P 257      42.077  65.731  32.336  1.00  0.00      PROA  
ATOM   3523  HZ  PHE P 257      41.176  65.939  31.770  1.00  0.00      PROA  
ATOM   3524  CD2 PHE P 257      43.346  64.729  34.093  1.00  0.00      PROA  
ATOM   3525  HD2 PHE P 257      43.327  64.275  35.078  1.00  0.00      PROA  
ATOM   3526  CE2 PHE P 257      42.106  64.914  33.460  1.00  0.00      PROA  
ATOM   3527  HE2 PHE P 257      41.204  64.385  33.742  1.00  0.00      PROA  
ATOM   3528  C   PHE P 257      45.701  66.077  36.393  1.00  0.00      PROA  
ATOM   3529  O   PHE P 257      44.739  66.770  36.612  1.00  0.00      PROA  
ATOM   3530  N   VAL P 258      46.204  65.227  37.304  1.00  0.00      PROA  
ATOM   3531  HN  VAL P 258      46.919  64.553  37.100  1.00  0.00      PROA  
ATOM   3532  CA  VAL P 258      45.953  65.245  38.765  1.00  0.00      PROA  
ATOM   3533  HA  VAL P 258      44.891  65.326  38.929  1.00  0.00      PROA  
ATOM   3534  CB  VAL P 258      46.327  63.895  39.474  1.00  0.00      PROA  
ATOM   3535  HB  VAL P 258      47.332  63.561  39.105  1.00  0.00      PROA  
ATOM   3536  CG1 VAL P 258      46.265  63.958  40.977  1.00  0.00      PROA  
ATOM   3537 HG11 VAL P 258      46.773  63.055  41.383  1.00  0.00      PROA  
ATOM   3538 HG12 VAL P 258      45.269  64.040  41.462  1.00  0.00      PROA  
ATOM   3539 HG13 VAL P 258      46.885  64.792  41.383  1.00  0.00      PROA  
ATOM   3540  CG2 VAL P 258      45.290  62.874  38.925  1.00  0.00      PROA  
ATOM   3541 HG21 VAL P 258      45.393  62.771  37.831  1.00  0.00      PROA  
ATOM   3542 HG22 VAL P 258      44.248  63.026  39.284  1.00  0.00      PROA  
ATOM   3543 HG23 VAL P 258      45.593  61.971  39.499  1.00  0.00      PROA  
ATOM   3544  C   VAL P 258      46.440  66.547  39.531  1.00  0.00      PROA  
ATOM   3545  O   VAL P 258      45.701  67.177  40.316  1.00  0.00      PROA  
ATOM   3546  N   SER P 259      47.652  67.115  39.144  1.00  0.00      PROA  
ATOM   3547  HN  SER P 259      48.071  66.595  38.398  1.00  0.00      PROA  
ATOM   3548  CA  SER P 259      48.285  68.336  39.683  1.00  0.00      PROA  
ATOM   3549  HA  SER P 259      48.354  68.155  40.751  1.00  0.00      PROA  
ATOM   3550  CB  SER P 259      49.672  68.686  39.124  1.00  0.00      PROA  
ATOM   3551  HB1 SER P 259      50.039  69.580  39.663  1.00  0.00      PROA  
ATOM   3552  HB2 SER P 259      49.494  68.790  38.033  1.00  0.00      PROA  
ATOM   3553  OG  SER P 259      50.622  67.700  39.361  1.00  0.00      PROA  
ATOM   3554  HG1 SER P 259      50.202  66.869  39.107  1.00  0.00      PROA  
ATOM   3555  C   SER P 259      47.403  69.565  39.412  1.00  0.00      PROA  
ATOM   3556  O   SER P 259      47.328  70.474  40.242  1.00  0.00      PROA  
ATOM   3557  N   HIS P 260      46.772  69.667  38.210  1.00  0.00      PROA  
ATOM   3558  HN  HIS P 260      47.001  69.060  37.455  1.00  0.00      PROA  
ATOM   3559  CA  HIS P 260      45.763  70.697  37.900  1.00  0.00      PROA  
ATOM   3560  HA  HIS P 260      46.261  71.613  38.168  1.00  0.00      PROA  
ATOM   3561  CB  HIS P 260      45.535  70.752  36.408  1.00  0.00      PROA  
ATOM   3562  HB1 HIS P 260      44.572  71.172  36.062  1.00  0.00      PROA  
ATOM   3563  HB2 HIS P 260      45.460  69.685  36.142  1.00  0.00      PROA  
ATOM   3564  ND1 HIS P 260      46.738  72.883  35.645  1.00  0.00      PROA  
ATOM   3565  HD1 HIS P 260      46.335  73.562  36.250  1.00  0.00      PROA  
ATOM   3566  CG  HIS P 260      46.658  71.493  35.693  1.00  0.00      PROA  
ATOM   3567  CE1 HIS P 260      47.734  73.232  34.842  1.00  0.00      PROA  
ATOM   3568  HE1 HIS P 260      48.040  74.254  34.626  1.00  0.00      PROA  
ATOM   3569  NE2 HIS P 260      48.357  72.202  34.391  1.00  0.00      PROA  
ATOM   3570  CD2 HIS P 260      47.676  71.087  34.881  1.00  0.00      PROA  
ATOM   3571  HD2 HIS P 260      48.058  70.101  34.653  1.00  0.00      PROA  
ATOM   3572  C   HIS P 260      44.495  70.658  38.773  1.00  0.00      PROA  
ATOM   3573  O   HIS P 260      43.986  71.714  39.107  1.00  0.00      PROA  
ATOM   3574  N   MET P 261      43.990  69.460  39.099  1.00  0.00      PROA  
ATOM   3575  HN  MET P 261      44.522  68.663  38.819  1.00  0.00      PROA  
ATOM   3576  CA  MET P 261      42.879  69.285  40.033  1.00  0.00      PROA  
ATOM   3577  HA  MET P 261      42.117  69.982  39.726  1.00  0.00      PROA  
ATOM   3578  CB  MET P 261      42.347  67.829  39.781  1.00  0.00      PROA  
ATOM   3579  HB1 MET P 261      43.184  67.114  39.881  1.00  0.00      PROA  
ATOM   3580  HB2 MET P 261      42.132  67.797  38.701  1.00  0.00      PROA  
ATOM   3581  CG  MET P 261      41.046  67.448  40.389  1.00  0.00      PROA  
ATOM   3582  HG1 MET P 261      41.051  67.799  41.445  1.00  0.00      PROA  
ATOM   3583  HG2 MET P 261      40.911  66.341  40.412  1.00  0.00      PROA  
ATOM   3584  SD  MET P 261      39.593  68.115  39.675  1.00  0.00      PROA  
ATOM   3585  CE  MET P 261      38.448  66.806  40.294  1.00  0.00      PROA  
ATOM   3586  HE1 MET P 261      38.925  65.811  40.413  1.00  0.00      PROA  
ATOM   3587  HE2 MET P 261      37.574  66.652  39.628  1.00  0.00      PROA  
ATOM   3588  HE3 MET P 261      37.968  67.193  41.216  1.00  0.00      PROA  
ATOM   3589  C   MET P 261      43.265  69.662  41.531  1.00  0.00      PROA  
ATOM   3590  O   MET P 261      42.527  70.431  42.197  1.00  0.00      PROA  
ATOM   3591  N   ILE P 262      44.465  69.343  42.017  1.00  0.00      PROA  
ATOM   3592  HN  ILE P 262      44.915  68.558  41.607  1.00  0.00      PROA  
ATOM   3593  CA  ILE P 262      45.001  69.866  43.313  1.00  0.00      PROA  
ATOM   3594  HA  ILE P 262      44.200  69.744  44.034  1.00  0.00      PROA  
ATOM   3595  CB  ILE P 262      46.264  69.165  43.823  1.00  0.00      PROA  
ATOM   3596  HB  ILE P 262      46.784  68.965  42.852  1.00  0.00      PROA  
ATOM   3597  CG2 ILE P 262      47.247  70.028  44.643  1.00  0.00      PROA  
ATOM   3598 HG21 ILE P 262      47.843  69.286  45.218  1.00  0.00      PROA  
ATOM   3599 HG22 ILE P 262      46.872  70.924  45.183  1.00  0.00      PROA  
ATOM   3600 HG23 ILE P 262      47.889  70.488  43.859  1.00  0.00      PROA  
ATOM   3601  CG1 ILE P 262      45.769  67.854  44.509  1.00  0.00      PROA  
ATOM   3602 HG11 ILE P 262      45.168  68.198  45.375  1.00  0.00      PROA  
ATOM   3603 HG12 ILE P 262      46.682  67.440  44.987  1.00  0.00      PROA  
ATOM   3604  CD  ILE P 262      45.138  66.744  43.774  1.00  0.00      PROA  
ATOM   3605  HD1 ILE P 262      45.257  65.767  44.276  1.00  0.00      PROA  
ATOM   3606  HD2 ILE P 262      45.620  66.600  42.792  1.00  0.00      PROA  
ATOM   3607  HD3 ILE P 262      44.030  66.842  43.755  1.00  0.00      PROA  
ATOM   3608  C   ILE P 262      45.068  71.368  43.310  1.00  0.00      PROA  
ATOM   3609  O   ILE P 262      44.567  71.993  44.262  1.00  0.00      PROA  
ATOM   3610  N   ASP P 263      45.563  72.014  42.179  1.00  0.00      PROA  
ATOM   3611  HN  ASP P 263      45.842  71.366  41.473  1.00  0.00      PROA  
ATOM   3612  CA  ASP P 263      45.485  73.429  41.971  1.00  0.00      PROA  
ATOM   3613  HA  ASP P 263      46.032  73.890  42.773  1.00  0.00      PROA  
ATOM   3614  CB  ASP P 263      46.242  73.675  40.705  1.00  0.00      PROA  
ATOM   3615  HB1 ASP P 263      46.026  72.948  39.892  1.00  0.00      PROA  
ATOM   3616  HB2 ASP P 263      47.308  73.458  40.945  1.00  0.00      PROA  
ATOM   3617  CG  ASP P 263      46.233  75.166  40.397  1.00  0.00      PROA  
ATOM   3618  OD1 ASP P 263      45.901  75.628  39.329  1.00  0.00      PROA  
ATOM   3619  OD2 ASP P 263      46.677  75.937  41.304  1.00  0.00      PROA  
ATOM   3620  C   ASP P 263      44.040  74.037  42.081  1.00  0.00      PROA  
ATOM   3621  O   ASP P 263      43.882  75.156  42.613  1.00  0.00      PROA  
ATOM   3622  N   LYS P 264      42.997  73.399  41.529  1.00  0.00      PROA  
ATOM   3623  HN  LYS P 264      43.138  72.566  41.005  1.00  0.00      PROA  
ATOM   3624  CA  LYS P 264      41.599  73.746  41.587  1.00  0.00      PROA  
ATOM   3625  HA  LYS P 264      41.500  74.796  41.351  1.00  0.00      PROA  
ATOM   3626  CB  LYS P 264      40.695  73.013  40.617  1.00  0.00      PROA  
ATOM   3627  HB1 LYS P 264      39.672  73.337  40.885  1.00  0.00      PROA  
ATOM   3628  HB2 LYS P 264      40.776  71.920  40.805  1.00  0.00      PROA  
ATOM   3629  CG  LYS P 264      40.894  73.206  39.158  1.00  0.00      PROA  
ATOM   3630  HG1 LYS P 264      39.962  72.945  38.610  1.00  0.00      PROA  
ATOM   3631  HG2 LYS P 264      41.595  72.456  38.751  1.00  0.00      PROA  
ATOM   3632  CD  LYS P 264      41.219  74.631  38.630  1.00  0.00      PROA  
ATOM   3633  HD1 LYS P 264      42.182  74.932  39.096  1.00  0.00      PROA  
ATOM   3634  HD2 LYS P 264      40.384  75.191  39.100  1.00  0.00      PROA  
ATOM   3635  CE  LYS P 264      41.281  74.871  37.091  1.00  0.00      PROA  
ATOM   3636  HE1 LYS P 264      41.355  75.940  36.793  1.00  0.00      PROA  
ATOM   3637  HE2 LYS P 264      40.283  74.642  36.646  1.00  0.00      PROA  
ATOM   3638  NZ  LYS P 264      42.289  74.020  36.446  1.00  0.00      PROA  
ATOM   3639  HZ1 LYS P 264      42.370  74.140  35.419  1.00  0.00      PROA  
ATOM   3640  HZ2 LYS P 264      41.969  73.034  36.541  1.00  0.00      PROA  
ATOM   3641  HZ3 LYS P 264      43.226  74.154  36.870  1.00  0.00      PROA  
ATOM   3642  C   LYS P 264      41.129  73.635  43.026  1.00  0.00      PROA  
ATOM   3643  O   LYS P 264      40.445  74.464  43.594  1.00  0.00      PROA  
ATOM   3644  N   HIS P 265      41.560  72.564  43.738  1.00  0.00      PROA  
ATOM   3645  HN  HIS P 265      42.229  71.979  43.282  1.00  0.00      PROA  
ATOM   3646  CA  HIS P 265      41.115  72.155  45.084  1.00  0.00      PROA  
ATOM   3647  HA  HIS P 265      40.070  72.416  45.035  1.00  0.00      PROA  
ATOM   3648  CB  HIS P 265      41.172  70.701  45.338  1.00  0.00      PROA  
ATOM   3649  HB1 HIS P 265      40.992  70.421  46.398  1.00  0.00      PROA  
ATOM   3650  HB2 HIS P 265      42.190  70.282  45.182  1.00  0.00      PROA  
ATOM   3651  ND1 HIS P 265      39.361  69.007  45.415  1.00  0.00      PROA  
ATOM   3652  HD1 HIS P 265      39.327  68.911  46.410  1.00  0.00      PROA  
ATOM   3653  CG  HIS P 265      40.131  69.895  44.719  1.00  0.00      PROA  
ATOM   3654  CE1 HIS P 265      38.455  68.466  44.536  1.00  0.00      PROA  
ATOM   3655  HE1 HIS P 265      37.655  67.826  44.910  1.00  0.00      PROA  
ATOM   3656  NE2 HIS P 265      38.627  68.981  43.304  1.00  0.00      PROA  
ATOM   3657  CD2 HIS P 265      39.726  69.850  43.474  1.00  0.00      PROA  
ATOM   3658  HD2 HIS P 265      40.023  70.436  42.603  1.00  0.00      PROA  
ATOM   3659  C   HIS P 265      41.686  72.969  46.164  1.00  0.00      PROA  
ATOM   3660  O   HIS P 265      41.013  73.228  47.135  1.00  0.00      PROA  
ATOM   3661  N   ARG P 266      42.877  73.580  45.957  1.00  0.00      PROA  
ATOM   3662  HN  ARG P 266      43.508  73.272  45.250  1.00  0.00      PROA  
ATOM   3663  CA  ARG P 266      43.360  74.566  46.892  1.00  0.00      PROA  
ATOM   3664  HA  ARG P 266      43.383  74.150  47.888  1.00  0.00      PROA  
ATOM   3665  CB  ARG P 266      44.926  74.713  46.558  1.00  0.00      PROA  
ATOM   3666  HB1 ARG P 266      45.303  75.739  46.763  1.00  0.00      PROA  
ATOM   3667  HB2 ARG P 266      45.093  74.631  45.459  1.00  0.00      PROA  
ATOM   3668  CG  ARG P 266      45.832  73.591  47.183  1.00  0.00      PROA  
ATOM   3669  HG1 ARG P 266      45.331  72.667  46.808  1.00  0.00      PROA  
ATOM   3670  HG2 ARG P 266      45.800  73.539  48.286  1.00  0.00      PROA  
ATOM   3671  CD  ARG P 266      47.346  73.615  46.827  1.00  0.00      PROA  
ATOM   3672  HD1 ARG P 266      47.622  73.795  45.762  1.00  0.00      PROA  
ATOM   3673  HD2 ARG P 266      47.713  72.574  46.984  1.00  0.00      PROA  
ATOM   3674  NE  ARG P 266      48.054  74.544  47.707  1.00  0.00      PROA  
ATOM   3675  HE  ARG P 266      47.520  75.013  48.406  1.00  0.00      PROA  
ATOM   3676  CZ  ARG P 266      49.279  74.968  47.510  1.00  0.00      PROA  
ATOM   3677  NH1 ARG P 266      50.096  74.443  46.594  1.00  0.00      PROA  
ATOM   3678 HH11 ARG P 266      49.911  73.621  46.055  1.00  0.00      PROA  
ATOM   3679 HH12 ARG P 266      51.036  74.787  46.717  1.00  0.00      PROA  
ATOM   3680  NH2 ARG P 266      49.687  75.961  48.266  1.00  0.00      PROA  
ATOM   3681 HH21 ARG P 266      49.244  76.280  49.110  1.00  0.00      PROA  
ATOM   3682 HH22 ARG P 266      50.578  76.340  48.009  1.00  0.00      PROA  
ATOM   3683  C   ARG P 266      42.641  75.915  46.856  1.00  0.00      PROA  
ATOM   3684  O   ARG P 266      42.422  76.487  47.939  1.00  0.00      PROA  
ATOM   3685  N   LYS P 267      42.122  76.334  45.704  1.00  0.00      PROA  
ATOM   3686  HN  LYS P 267      42.140  75.743  44.890  1.00  0.00      PROA  
ATOM   3687  CA  LYS P 267      41.369  77.563  45.711  1.00  0.00      PROA  
ATOM   3688  HA  LYS P 267      41.854  78.228  46.401  1.00  0.00      PROA  
ATOM   3689  CB  LYS P 267      41.427  77.955  44.207  1.00  0.00      PROA  
ATOM   3690  HB1 LYS P 267      40.802  78.862  44.106  1.00  0.00      PROA  
ATOM   3691  HB2 LYS P 267      41.041  77.111  43.590  1.00  0.00      PROA  
ATOM   3692  CG  LYS P 267      42.916  78.316  43.858  1.00  0.00      PROA  
ATOM   3693  HG1 LYS P 267      43.651  77.556  44.183  1.00  0.00      PROA  
ATOM   3694  HG2 LYS P 267      43.069  79.381  44.132  1.00  0.00      PROA  
ATOM   3695  CD  LYS P 267      43.068  78.369  42.279  1.00  0.00      PROA  
ATOM   3696  HD1 LYS P 267      42.260  78.987  41.836  1.00  0.00      PROA  
ATOM   3697  HD2 LYS P 267      42.962  77.425  41.702  1.00  0.00      PROA  
ATOM   3698  CE  LYS P 267      44.330  79.078  41.788  1.00  0.00      PROA  
ATOM   3699  HE1 LYS P 267      44.402  80.053  42.308  1.00  0.00      PROA  
ATOM   3700  HE2 LYS P 267      44.226  79.274  40.701  1.00  0.00      PROA  
ATOM   3701  NZ  LYS P 267      45.572  78.283  42.104  1.00  0.00      PROA  
ATOM   3702  HZ1 LYS P 267      45.810  77.515  41.436  1.00  0.00      PROA  
ATOM   3703  HZ2 LYS P 267      45.630  77.883  43.066  1.00  0.00      PROA  
ATOM   3704  HZ3 LYS P 267      46.358  78.957  41.990  1.00  0.00      PROA  
ATOM   3705  C   LYS P 267      39.938  77.339  46.090  1.00  0.00      PROA  
ATOM   3706  O   LYS P 267      39.231  78.223  46.587  1.00  0.00      PROA  
ATOM   3707  N   ASP P 268      39.382  76.124  45.891  1.00  0.00      PROA  
ATOM   3708  HN  ASP P 268      39.850  75.459  45.315  1.00  0.00      PROA  
ATOM   3709  CA  ASP P 268      38.114  75.724  46.465  1.00  0.00      PROA  
ATOM   3710  HA  ASP P 268      37.322  76.423  46.277  1.00  0.00      PROA  
ATOM   3711  CB  ASP P 268      37.565  74.370  45.827  1.00  0.00      PROA  
ATOM   3712  HB1 ASP P 268      36.616  74.102  46.343  1.00  0.00      PROA  
ATOM   3713  HB2 ASP P 268      38.236  73.517  46.042  1.00  0.00      PROA  
ATOM   3714  CG  ASP P 268      37.071  74.481  44.379  1.00  0.00      PROA  
ATOM   3715  OD1 ASP P 268      36.550  73.389  43.896  1.00  0.00      PROA  
ATOM   3716  OD2 ASP P 268      37.024  75.589  43.793  1.00  0.00      PROA  
ATOM   3717  C   ASP P 268      38.273  75.607  47.948  1.00  0.00      PROA  
ATOM   3718  O   ASP P 268      37.371  76.039  48.714  1.00  0.00      PROA  
ATOM   3719  N   TRP P 269      39.352  75.160  48.554  1.00  0.00      PROA  
ATOM   3720  HN  TRP P 269      40.068  74.718  48.018  1.00  0.00      PROA  
ATOM   3721  CA  TRP P 269      39.544  74.852  49.994  1.00  0.00      PROA  
ATOM   3722  HA  TRP P 269      38.743  74.191  50.258  1.00  0.00      PROA  
ATOM   3723  CB  TRP P 269      40.815  73.997  50.262  1.00  0.00      PROA  
ATOM   3724  HB1 TRP P 269      41.642  74.450  49.668  1.00  0.00      PROA  
ATOM   3725  HB2 TRP P 269      40.646  73.007  49.778  1.00  0.00      PROA  
ATOM   3726  CG  TRP P 269      41.262  73.904  51.708  1.00  0.00      PROA  
ATOM   3727  CD1 TRP P 269      40.560  73.422  52.838  1.00  0.00      PROA  
ATOM   3728  HD1 TRP P 269      39.620  72.931  52.687  1.00  0.00      PROA  
ATOM   3729  NE1 TRP P 269      41.320  73.701  53.997  1.00  0.00      PROA  
ATOM   3730  HE1 TRP P 269      41.057  73.485  54.913  1.00  0.00      PROA  
ATOM   3731  CE2 TRP P 269      42.466  74.345  53.751  1.00  0.00      PROA  
ATOM   3732  CD2 TRP P 269      42.447  74.565  52.317  1.00  0.00      PROA  
ATOM   3733  CE3 TRP P 269      43.447  75.348  51.775  1.00  0.00      PROA  
ATOM   3734  HE3 TRP P 269      43.535  75.511  50.720  1.00  0.00      PROA  
ATOM   3735  CZ3 TRP P 269      44.476  75.883  52.595  1.00  0.00      PROA  
ATOM   3736  HZ3 TRP P 269      45.211  76.472  52.079  1.00  0.00      PROA  
ATOM   3737  CZ2 TRP P 269      43.426  74.870  54.549  1.00  0.00      PROA  
ATOM   3738  HZ2 TRP P 269      43.547  74.752  55.616  1.00  0.00      PROA  
ATOM   3739  CH2 TRP P 269      44.437  75.654  53.971  1.00  0.00      PROA  
ATOM   3740  HH2 TRP P 269      45.139  76.135  54.629  1.00  0.00      PROA  
ATOM   3741  C   TRP P 269      39.335  75.974  50.970  1.00  0.00      PROA  
ATOM   3742  O   TRP P 269      39.875  77.079  50.767  1.00  0.00      PROA  
ATOM   3743  N   ASN P 270      38.604  75.731  52.124  1.00  0.00      PROA  
ATOM   3744  HN  ASN P 270      38.241  74.808  52.214  1.00  0.00      PROA  
ATOM   3745  CA  ASN P 270      38.374  76.535  53.275  1.00  0.00      PROA  
ATOM   3746  HA  ASN P 270      38.842  77.498  53.135  1.00  0.00      PROA  
ATOM   3747  CB  ASN P 270      36.790  76.669  53.382  1.00  0.00      PROA  
ATOM   3748  HB1 ASN P 270      36.269  75.724  53.110  1.00  0.00      PROA  
ATOM   3749  HB2 ASN P 270      36.532  77.321  52.523  1.00  0.00      PROA  
ATOM   3750  CG  ASN P 270      36.175  77.145  54.716  1.00  0.00      PROA  
ATOM   3751  OD1 ASN P 270      36.735  77.511  55.711  1.00  0.00      PROA  
ATOM   3752  ND2 ASN P 270      34.817  77.275  54.642  1.00  0.00      PROA  
ATOM   3753 HD21 ASN P 270      34.299  77.505  55.465  1.00  0.00      PROA  
ATOM   3754 HD22 ASN P 270      34.387  77.055  53.770  1.00  0.00      PROA  
ATOM   3755  C   ASN P 270      38.839  75.827  54.545  1.00  0.00      PROA  
ATOM   3756  O   ASN P 270      38.550  74.618  54.578  1.00  0.00      PROA  
ATOM   3757  N   PRO P 271      39.655  76.391  55.491  1.00  0.00      PROA  
ATOM   3758  CD  PRO P 271      40.156  77.818  55.551  1.00  0.00      PROA  
ATOM   3759  HD1 PRO P 271      39.509  78.404  56.230  1.00  0.00      PROA  
ATOM   3760  HD2 PRO P 271      40.153  78.234  54.525  1.00  0.00      PROA  
ATOM   3761  CA  PRO P 271      40.182  75.658  56.665  1.00  0.00      PROA  
ATOM   3762  HA  PRO P 271      40.552  74.685  56.364  1.00  0.00      PROA  
ATOM   3763  CB  PRO P 271      41.345  76.553  57.249  1.00  0.00      PROA  
ATOM   3764  HB1 PRO P 271      42.199  75.931  57.584  1.00  0.00      PROA  
ATOM   3765  HB2 PRO P 271      40.983  77.192  58.080  1.00  0.00      PROA  
ATOM   3766  CG  PRO P 271      41.605  77.634  56.158  1.00  0.00      PROA  
ATOM   3767  HG1 PRO P 271      42.066  78.578  56.520  1.00  0.00      PROA  
ATOM   3768  HG2 PRO P 271      42.177  77.204  55.311  1.00  0.00      PROA  
ATOM   3769  C   PRO P 271      39.139  75.381  57.889  1.00  0.00      PROA  
ATOM   3770  O   PRO P 271      39.659  74.869  58.888  1.00  0.00      PROA  
ATOM   3771  N   ALA P 272      37.837  75.651  57.757  1.00  0.00      PROA  
ATOM   3772  HN  ALA P 272      37.586  76.034  56.870  1.00  0.00      PROA  
ATOM   3773  CA  ALA P 272      36.754  75.501  58.760  1.00  0.00      PROA  
ATOM   3774  HA  ALA P 272      37.169  75.330  59.740  1.00  0.00      PROA  
ATOM   3775  CB  ALA P 272      35.962  76.754  58.920  1.00  0.00      PROA  
ATOM   3776  HB1 ALA P 272      35.168  76.703  59.689  1.00  0.00      PROA  
ATOM   3777  HB2 ALA P 272      35.535  77.006  57.927  1.00  0.00      PROA  
ATOM   3778  HB3 ALA P 272      36.695  77.535  59.241  1.00  0.00      PROA  
ATOM   3779  C   ALA P 272      35.811  74.316  58.423  1.00  0.00      PROA  
ATOM   3780  O   ALA P 272      35.137  74.262  57.440  1.00  0.00      PROA  
ATOM   3781  N   GLU P 273      35.759  73.360  59.407  1.00  0.00      PROA  
ATOM   3782  HN  GLU P 273      36.172  73.414  60.313  1.00  0.00      PROA  
ATOM   3783  CA  GLU P 273      34.960  72.134  59.304  1.00  0.00      PROA  
ATOM   3784  HA  GLU P 273      35.289  71.556  60.151  1.00  0.00      PROA  
ATOM   3785  CB  GLU P 273      33.537  72.484  59.599  1.00  0.00      PROA  
ATOM   3786  HB1 GLU P 273      32.915  71.590  59.393  1.00  0.00      PROA  
ATOM   3787  HB2 GLU P 273      33.188  73.283  58.907  1.00  0.00      PROA  
ATOM   3788  CG  GLU P 273      33.154  72.970  61.054  1.00  0.00      PROA  
ATOM   3789  HG1 GLU P 273      33.682  73.918  61.315  1.00  0.00      PROA  
ATOM   3790  HG2 GLU P 273      33.400  72.131  61.754  1.00  0.00      PROA  
ATOM   3791  CD  GLU P 273      31.638  73.163  61.299  1.00  0.00      PROA  
ATOM   3792  OE1 GLU P 273      30.842  72.187  61.061  1.00  0.00      PROA  
ATOM   3793  OE2 GLU P 273      31.273  74.259  61.818  1.00  0.00      PROA  
ATOM   3794  C   GLU P 273      35.191  71.320  58.021  1.00  0.00      PROA  
ATOM   3795  O   GLU P 273      34.249  70.897  57.295  1.00  0.00      PROA  
ATOM   3796  N   THR P 274      36.460  70.940  57.850  1.00  0.00      PROA  
ATOM   3797  HN  THR P 274      37.134  71.142  58.551  1.00  0.00      PROA  
ATOM   3798  CA  THR P 274      36.991  70.101  56.674  1.00  0.00      PROA  
ATOM   3799  HA  THR P 274      36.568  70.476  55.757  1.00  0.00      PROA  
ATOM   3800  CB  THR P 274      38.489  70.291  56.574  1.00  0.00      PROA  
ATOM   3801  HB  THR P 274      38.995  69.515  55.952  1.00  0.00      PROA  
ATOM   3802  OG1 THR P 274      39.083  70.297  57.840  1.00  0.00      PROA  
ATOM   3803  HG1 THR P 274      39.138  69.380  58.115  1.00  0.00      PROA  
ATOM   3804  CG2 THR P 274      38.864  71.613  55.889  1.00  0.00      PROA  
ATOM   3805 HG21 THR P 274      39.970  71.653  55.829  1.00  0.00      PROA  
ATOM   3806 HG22 THR P 274      38.507  72.428  56.560  1.00  0.00      PROA  
ATOM   3807 HG23 THR P 274      38.330  71.656  54.918  1.00  0.00      PROA  
ATOM   3808  C   THR P 274      36.462  68.640  56.709  1.00  0.00      PROA  
ATOM   3809  O   THR P 274      36.579  67.892  57.667  1.00  0.00      PROA  
ATOM   3810  N   ARG P 275      35.896  68.285  55.505  1.00  0.00      PROA  
ATOM   3811  HN  ARG P 275      36.040  68.801  54.662  1.00  0.00      PROA  
ATOM   3812  CA  ARG P 275      35.179  67.029  55.292  1.00  0.00      PROA  
ATOM   3813  HA  ARG P 275      35.401  66.371  56.134  1.00  0.00      PROA  
ATOM   3814  CB  ARG P 275      33.642  67.163  55.091  1.00  0.00      PROA  
ATOM   3815  HB1 ARG P 275      33.121  66.217  54.819  1.00  0.00      PROA  
ATOM   3816  HB2 ARG P 275      33.415  67.887  54.280  1.00  0.00      PROA  
ATOM   3817  CG  ARG P 275      32.894  67.609  56.407  1.00  0.00      PROA  
ATOM   3818  HG1 ARG P 275      31.828  67.622  56.099  1.00  0.00      PROA  
ATOM   3819  HG2 ARG P 275      33.254  68.635  56.601  1.00  0.00      PROA  
ATOM   3820  CD  ARG P 275      33.132  66.829  57.689  1.00  0.00      PROA  
ATOM   3821  HD1 ARG P 275      32.532  67.120  58.569  1.00  0.00      PROA  
ATOM   3822  HD2 ARG P 275      34.213  66.825  57.957  1.00  0.00      PROA  
ATOM   3823  NE  ARG P 275      32.775  65.418  57.356  1.00  0.00      PROA  
ATOM   3824  HE  ARG P 275      32.111  65.319  56.611  1.00  0.00      PROA  
ATOM   3825  CZ  ARG P 275      33.299  64.339  57.964  1.00  0.00      PROA  
ATOM   3826  NH1 ARG P 275      34.161  64.493  58.959  1.00  0.00      PROA  
ATOM   3827 HH11 ARG P 275      34.722  63.773  59.369  1.00  0.00      PROA  
ATOM   3828 HH12 ARG P 275      34.268  65.458  59.169  1.00  0.00      PROA  
ATOM   3829  NH2 ARG P 275      33.055  63.110  57.561  1.00  0.00      PROA  
ATOM   3830 HH21 ARG P 275      32.492  62.961  56.749  1.00  0.00      PROA  
ATOM   3831 HH22 ARG P 275      33.387  62.321  58.079  1.00  0.00      PROA  
ATOM   3832  C   ARG P 275      35.681  66.226  54.183  1.00  0.00      PROA  
ATOM   3833  O   ARG P 275      35.987  65.019  54.275  1.00  0.00      PROA  
ATOM   3834  N   ASP P 276      36.026  66.889  53.043  1.00  0.00      PROA  
ATOM   3835  HN  ASP P 276      35.886  67.863  52.883  1.00  0.00      PROA  
ATOM   3836  CA  ASP P 276      36.663  66.176  51.934  1.00  0.00      PROA  
ATOM   3837  HA  ASP P 276      36.161  65.239  51.780  1.00  0.00      PROA  
ATOM   3838  CB  ASP P 276      36.433  66.780  50.482  1.00  0.00      PROA  
ATOM   3839  HB1 ASP P 276      36.963  66.273  49.640  1.00  0.00      PROA  
ATOM   3840  HB2 ASP P 276      36.766  67.835  50.554  1.00  0.00      PROA  
ATOM   3841  CG  ASP P 276      34.967  66.837  50.075  1.00  0.00      PROA  
ATOM   3842  OD1 ASP P 276      34.577  67.738  49.251  1.00  0.00      PROA  
ATOM   3843  OD2 ASP P 276      34.219  65.971  50.557  1.00  0.00      PROA  
ATOM   3844  C   ASP P 276      38.155  65.883  52.230  1.00  0.00      PROA  
ATOM   3845  O   ASP P 276      38.806  66.577  53.072  1.00  0.00      PROA  
ATOM   3846  N   PHE P 277      38.610  64.839  51.558  1.00  0.00      PROA  
ATOM   3847  HN  PHE P 277      38.137  64.388  50.809  1.00  0.00      PROA  
ATOM   3848  CA  PHE P 277      39.931  64.301  51.809  1.00  0.00      PROA  
ATOM   3849  HA  PHE P 277      39.928  63.943  52.829  1.00  0.00      PROA  
ATOM   3850  CB  PHE P 277      40.168  63.066  50.909  1.00  0.00      PROA  
ATOM   3851  HB1 PHE P 277      40.060  63.303  49.830  1.00  0.00      PROA  
ATOM   3852  HB2 PHE P 277      39.419  62.259  51.049  1.00  0.00      PROA  
ATOM   3853  CG  PHE P 277      41.473  62.391  51.045  1.00  0.00      PROA  
ATOM   3854  CD1 PHE P 277      41.830  61.620  52.184  1.00  0.00      PROA  
ATOM   3855  HD1 PHE P 277      41.104  61.556  52.977  1.00  0.00      PROA  
ATOM   3856  CE1 PHE P 277      43.174  61.153  52.311  1.00  0.00      PROA  
ATOM   3857  HE1 PHE P 277      43.461  60.594  53.187  1.00  0.00      PROA  
ATOM   3858  CZ  PHE P 277      44.097  61.376  51.193  1.00  0.00      PROA  
ATOM   3859  HZ  PHE P 277      45.138  61.107  51.247  1.00  0.00      PROA  
ATOM   3860  CD2 PHE P 277      42.331  62.486  50.000  1.00  0.00      PROA  
ATOM   3861  HD2 PHE P 277      41.906  63.039  49.170  1.00  0.00      PROA  
ATOM   3862  CE2 PHE P 277      43.640  62.066  50.055  1.00  0.00      PROA  
ATOM   3863  HE2 PHE P 277      44.301  62.255  49.224  1.00  0.00      PROA  
ATOM   3864  C   PHE P 277      41.087  65.270  51.642  1.00  0.00      PROA  
ATOM   3865  O   PHE P 277      41.826  65.552  52.632  1.00  0.00      PROA  
ATOM   3866  N   ILE P 278      41.101  66.007  50.465  1.00  0.00      PROA  
ATOM   3867  HN  ILE P 278      40.519  65.676  49.725  1.00  0.00      PROA  
ATOM   3868  CA  ILE P 278      42.032  67.047  50.063  1.00  0.00      PROA  
ATOM   3869  HA  ILE P 278      43.012  66.626  50.237  1.00  0.00      PROA  
ATOM   3870  CB  ILE P 278      41.947  67.352  48.607  1.00  0.00      PROA  
ATOM   3871  HB  ILE P 278      40.930  67.713  48.358  1.00  0.00      PROA  
ATOM   3872  CG2 ILE P 278      42.831  68.599  48.381  1.00  0.00      PROA  
ATOM   3873 HG21 ILE P 278      43.846  68.456  48.813  1.00  0.00      PROA  
ATOM   3874 HG22 ILE P 278      42.390  69.552  48.752  1.00  0.00      PROA  
ATOM   3875 HG23 ILE P 278      43.004  68.780  47.309  1.00  0.00      PROA  
ATOM   3876  CG1 ILE P 278      42.343  66.156  47.650  1.00  0.00      PROA  
ATOM   3877 HG11 ILE P 278      41.983  65.209  48.083  1.00  0.00      PROA  
ATOM   3878 HG12 ILE P 278      43.443  66.194  47.672  1.00  0.00      PROA  
ATOM   3879  CD  ILE P 278      41.809  66.401  46.200  1.00  0.00      PROA  
ATOM   3880  HD1 ILE P 278      40.730  66.681  46.185  1.00  0.00      PROA  
ATOM   3881  HD2 ILE P 278      41.903  65.436  45.664  1.00  0.00      PROA  
ATOM   3882  HD3 ILE P 278      42.478  67.133  45.702  1.00  0.00      PROA  
ATOM   3883  C   ILE P 278      42.014  68.202  51.062  1.00  0.00      PROA  
ATOM   3884  O   ILE P 278      43.016  68.789  51.487  1.00  0.00      PROA  
ATOM   3885  N   ASP P 279      40.744  68.600  51.400  1.00  0.00      PROA  
ATOM   3886  HN  ASP P 279      39.977  68.024  51.126  1.00  0.00      PROA  
ATOM   3887  CA  ASP P 279      40.406  69.840  52.234  1.00  0.00      PROA  
ATOM   3888  HA  ASP P 279      40.924  70.682  51.810  1.00  0.00      PROA  
ATOM   3889  CB  ASP P 279      38.851  70.110  52.324  1.00  0.00      PROA  
ATOM   3890  HB1 ASP P 279      38.634  70.928  53.037  1.00  0.00      PROA  
ATOM   3891  HB2 ASP P 279      38.348  69.259  52.834  1.00  0.00      PROA  
ATOM   3892  CG  ASP P 279      38.317  70.366  50.965  1.00  0.00      PROA  
ATOM   3893  OD1 ASP P 279      39.064  70.477  49.980  1.00  0.00      PROA  
ATOM   3894  OD2 ASP P 279      37.051  70.557  50.846  1.00  0.00      PROA  
ATOM   3895  C   ASP P 279      40.967  69.662  53.648  1.00  0.00      PROA  
ATOM   3896  O   ASP P 279      41.653  70.560  54.158  1.00  0.00      PROA  
ATOM   3897  N   ALA P 280      40.835  68.500  54.319  1.00  0.00      PROA  
ATOM   3898  HN  ALA P 280      40.306  67.759  53.927  1.00  0.00      PROA  
ATOM   3899  CA  ALA P 280      41.557  68.119  55.512  1.00  0.00      PROA  
ATOM   3900  HA  ALA P 280      41.408  68.914  56.229  1.00  0.00      PROA  
ATOM   3901  CB  ALA P 280      40.814  66.885  56.069  1.00  0.00      PROA  
ATOM   3902  HB1 ALA P 280      40.758  66.083  55.300  1.00  0.00      PROA  
ATOM   3903  HB2 ALA P 280      39.762  67.087  56.356  1.00  0.00      PROA  
ATOM   3904  HB3 ALA P 280      41.357  66.445  56.928  1.00  0.00      PROA  
ATOM   3905  C   ALA P 280      43.086  68.049  55.237  1.00  0.00      PROA  
ATOM   3906  O   ALA P 280      43.835  68.512  56.079  1.00  0.00      PROA  
ATOM   3907  N   TYR P 281      43.552  67.499  54.107  1.00  0.00      PROA  
ATOM   3908  HN  TYR P 281      43.090  66.978  53.390  1.00  0.00      PROA  
ATOM   3909  CA  TYR P 281      44.991  67.360  53.929  1.00  0.00      PROA  
ATOM   3910  HA  TYR P 281      45.295  66.847  54.836  1.00  0.00      PROA  
ATOM   3911  CB  TYR P 281      45.298  66.617  52.609  1.00  0.00      PROA  
ATOM   3912  HB1 TYR P 281      45.050  67.301  51.774  1.00  0.00      PROA  
ATOM   3913  HB2 TYR P 281      44.600  65.762  52.650  1.00  0.00      PROA  
ATOM   3914  CG  TYR P 281      46.699  66.160  52.595  1.00  0.00      PROA  
ATOM   3915  CD1 TYR P 281      47.721  66.991  52.114  1.00  0.00      PROA  
ATOM   3916  HD1 TYR P 281      47.361  67.948  51.758  1.00  0.00      PROA  
ATOM   3917  CE1 TYR P 281      49.026  66.561  52.103  1.00  0.00      PROA  
ATOM   3918  HE1 TYR P 281      49.828  67.259  51.910  1.00  0.00      PROA  
ATOM   3919  CZ  TYR P 281      49.349  65.226  52.416  1.00  0.00      PROA  
ATOM   3920  OH  TYR P 281      50.647  64.740  52.248  1.00  0.00      PROA  
ATOM   3921  HH  TYR P 281      50.685  63.824  52.512  1.00  0.00      PROA  
ATOM   3922  CD2 TYR P 281      46.998  64.894  53.023  1.00  0.00      PROA  
ATOM   3923  HD2 TYR P 281      46.208  64.233  53.363  1.00  0.00      PROA  
ATOM   3924  CE2 TYR P 281      48.223  64.334  52.796  1.00  0.00      PROA  
ATOM   3925  HE2 TYR P 281      48.436  63.338  53.173  1.00  0.00      PROA  
ATOM   3926  C   TYR P 281      45.731  68.720  53.948  1.00  0.00      PROA  
ATOM   3927  O   TYR P 281      46.779  68.843  54.548  1.00  0.00      PROA  
ATOM   3928  N   LEU P 282      45.132  69.734  53.231  1.00  0.00      PROA  
ATOM   3929  HN  LEU P 282      44.356  69.515  52.649  1.00  0.00      PROA  
ATOM   3930  CA  LEU P 282      45.668  71.077  53.179  1.00  0.00      PROA  
ATOM   3931  HA  LEU P 282      46.707  70.941  52.917  1.00  0.00      PROA  
ATOM   3932  CB  LEU P 282      45.037  71.817  51.964  1.00  0.00      PROA  
ATOM   3933  HB1 LEU P 282      45.504  72.830  51.939  1.00  0.00      PROA  
ATOM   3934  HB2 LEU P 282      43.969  71.778  52.258  1.00  0.00      PROA  
ATOM   3935  CG  LEU P 282      45.118  71.227  50.541  1.00  0.00      PROA  
ATOM   3936  HG  LEU P 282      44.925  70.143  50.565  1.00  0.00      PROA  
ATOM   3937  CD1 LEU P 282      44.118  71.952  49.614  1.00  0.00      PROA  
ATOM   3938 HD11 LEU P 282      44.232  71.525  48.592  1.00  0.00      PROA  
ATOM   3939 HD12 LEU P 282      44.370  73.022  49.721  1.00  0.00      PROA  
ATOM   3940 HD13 LEU P 282      43.047  71.801  49.851  1.00  0.00      PROA  
ATOM   3941  CD2 LEU P 282      46.566  71.250  50.088  1.00  0.00      PROA  
ATOM   3942 HD21 LEU P 282      46.502  71.126  48.990  1.00  0.00      PROA  
ATOM   3943 HD22 LEU P 282      47.247  70.480  50.513  1.00  0.00      PROA  
ATOM   3944 HD23 LEU P 282      47.085  72.223  50.254  1.00  0.00      PROA  
ATOM   3945  C   LEU P 282      45.542  71.810  54.478  1.00  0.00      PROA  
ATOM   3946  O   LEU P 282      46.372  72.642  54.763  1.00  0.00      PROA  
ATOM   3947  N   LYS P 283      44.441  71.510  55.205  1.00  0.00      PROA  
ATOM   3948  HN  LYS P 283      43.680  70.958  54.889  1.00  0.00      PROA  
ATOM   3949  CA  LYS P 283      44.269  72.009  56.614  1.00  0.00      PROA  
ATOM   3950  HA  LYS P 283      44.344  73.090  56.589  1.00  0.00      PROA  
ATOM   3951  CB  LYS P 283      42.949  71.649  57.180  1.00  0.00      PROA  
ATOM   3952  HB1 LYS P 283      42.866  70.565  57.399  1.00  0.00      PROA  
ATOM   3953  HB2 LYS P 283      42.186  71.873  56.406  1.00  0.00      PROA  
ATOM   3954  CG  LYS P 283      42.464  72.317  58.475  1.00  0.00      PROA  
ATOM   3955  HG1 LYS P 283      41.361  72.360  58.627  1.00  0.00      PROA  
ATOM   3956  HG2 LYS P 283      42.788  73.379  58.507  1.00  0.00      PROA  
ATOM   3957  CD  LYS P 283      42.903  71.621  59.748  1.00  0.00      PROA  
ATOM   3958  HD1 LYS P 283      42.869  72.431  60.510  1.00  0.00      PROA  
ATOM   3959  HD2 LYS P 283      43.982  71.366  59.673  1.00  0.00      PROA  
ATOM   3960  CE  LYS P 283      42.164  70.259  60.110  1.00  0.00      PROA  
ATOM   3961  HE1 LYS P 283      42.212  69.440  59.363  1.00  0.00      PROA  
ATOM   3962  HE2 LYS P 283      41.125  70.619  60.185  1.00  0.00      PROA  
ATOM   3963  NZ  LYS P 283      42.556  69.692  61.409  1.00  0.00      PROA  
ATOM   3964  HZ1 LYS P 283      43.545  69.363  61.448  1.00  0.00      PROA  
ATOM   3965  HZ2 LYS P 283      41.970  68.848  61.553  1.00  0.00      PROA  
ATOM   3966  HZ3 LYS P 283      42.277  70.344  62.169  1.00  0.00      PROA  
ATOM   3967  C   LYS P 283      45.398  71.557  57.453  1.00  0.00      PROA  
ATOM   3968  O   LYS P 283      46.074  72.395  57.975  1.00  0.00      PROA  
ATOM   3969  N   GLU P 284      45.731  70.265  57.627  1.00  0.00      PROA  
ATOM   3970  HN  GLU P 284      45.247  69.543  57.149  1.00  0.00      PROA  
ATOM   3971  CA  GLU P 284      46.943  69.812  58.322  1.00  0.00      PROA  
ATOM   3972  HA  GLU P 284      46.890  70.166  59.339  1.00  0.00      PROA  
ATOM   3973  CB  GLU P 284      46.846  68.248  58.367  1.00  0.00      PROA  
ATOM   3974  HB1 GLU P 284      47.865  67.849  58.520  1.00  0.00      PROA  
ATOM   3975  HB2 GLU P 284      46.642  67.961  57.308  1.00  0.00      PROA  
ATOM   3976  CG  GLU P 284      45.776  67.643  59.264  1.00  0.00      PROA  
ATOM   3977  HG1 GLU P 284      45.796  66.534  59.216  1.00  0.00      PROA  
ATOM   3978  HG2 GLU P 284      44.792  68.008  58.891  1.00  0.00      PROA  
ATOM   3979  CD  GLU P 284      45.866  68.067  60.725  1.00  0.00      PROA  
ATOM   3980  OE1 GLU P 284      45.268  69.081  61.119  1.00  0.00      PROA  
ATOM   3981  OE2 GLU P 284      46.582  67.354  61.465  1.00  0.00      PROA  
ATOM   3982  C   GLU P 284      48.272  70.229  57.802  1.00  0.00      PROA  
ATOM   3983  O   GLU P 284      48.992  70.621  58.736  1.00  0.00      PROA  
ATOM   3984  N   MET P 285      48.474  70.270  56.419  1.00  0.00      PROA  
ATOM   3985  HN  MET P 285      47.811  69.826  55.813  1.00  0.00      PROA  
ATOM   3986  CA  MET P 285      49.669  70.799  55.855  1.00  0.00      PROA  
ATOM   3987  HA  MET P 285      50.489  70.326  56.378  1.00  0.00      PROA  
ATOM   3988  CB  MET P 285      49.680  70.603  54.311  1.00  0.00      PROA  
ATOM   3989  HB1 MET P 285      48.624  70.831  54.055  1.00  0.00      PROA  
ATOM   3990  HB2 MET P 285      49.945  69.572  54.002  1.00  0.00      PROA  
ATOM   3991  CG  MET P 285      50.578  71.535  53.477  1.00  0.00      PROA  
ATOM   3992  HG1 MET P 285      51.643  71.486  53.784  1.00  0.00      PROA  
ATOM   3993  HG2 MET P 285      50.103  72.546  53.501  1.00  0.00      PROA  
ATOM   3994  SD  MET P 285      50.405  70.990  51.679  1.00  0.00      PROA  
ATOM   3995  CE  MET P 285      50.221  72.762  51.073  1.00  0.00      PROA  
ATOM   3996  HE1 MET P 285      51.037  73.414  51.460  1.00  0.00      PROA  
ATOM   3997  HE2 MET P 285      49.268  73.263  51.319  1.00  0.00      PROA  
ATOM   3998  HE3 MET P 285      50.294  72.630  49.968  1.00  0.00      PROA  
ATOM   3999  C   MET P 285      49.846  72.306  56.213  1.00  0.00      PROA  
ATOM   4000  O   MET P 285      50.939  72.745  56.583  1.00  0.00      PROA  
ATOM   4001  N   SER P 286      48.844  73.118  56.062  1.00  0.00      PROA  
ATOM   4002  HN  SER P 286      48.027  72.631  55.760  1.00  0.00      PROA  
ATOM   4003  CA  SER P 286      48.823  74.574  56.336  1.00  0.00      PROA  
ATOM   4004  HA  SER P 286      49.600  75.036  55.746  1.00  0.00      PROA  
ATOM   4005  CB  SER P 286      47.458  75.211  55.812  1.00  0.00      PROA  
ATOM   4006  HB1 SER P 286      46.604  74.572  56.124  1.00  0.00      PROA  
ATOM   4007  HB2 SER P 286      47.658  75.180  54.722  1.00  0.00      PROA  
ATOM   4008  OG  SER P 286      47.277  76.585  56.289  1.00  0.00      PROA  
ATOM   4009  HG1 SER P 286      46.804  76.585  57.120  1.00  0.00      PROA  
ATOM   4010  C   SER P 286      49.010  74.875  57.839  1.00  0.00      PROA  
ATOM   4011  O   SER P 286      49.830  75.685  58.303  1.00  0.00      PROA  
ATOM   4012  N   LYS P 287      48.340  74.050  58.661  1.00  0.00      PROA  
ATOM   4013  HN  LYS P 287      47.634  73.398  58.399  1.00  0.00      PROA  
ATOM   4014  CA  LYS P 287      48.630  74.005  60.058  1.00  0.00      PROA  
ATOM   4015  HA  LYS P 287      48.427  75.002  60.417  1.00  0.00      PROA  
ATOM   4016  CB  LYS P 287      47.701  72.981  60.788  1.00  0.00      PROA  
ATOM   4017  HB1 LYS P 287      48.063  72.026  60.355  1.00  0.00      PROA  
ATOM   4018  HB2 LYS P 287      46.713  73.238  60.341  1.00  0.00      PROA  
ATOM   4019  CG  LYS P 287      47.775  72.868  62.328  1.00  0.00      PROA  
ATOM   4020  HG1 LYS P 287      47.372  73.842  62.678  1.00  0.00      PROA  
ATOM   4021  HG2 LYS P 287      48.780  72.749  62.777  1.00  0.00      PROA  
ATOM   4022  CD  LYS P 287      46.926  71.685  62.906  1.00  0.00      PROA  
ATOM   4023  HD1 LYS P 287      46.227  71.487  62.060  1.00  0.00      PROA  
ATOM   4024  HD2 LYS P 287      46.403  71.995  63.833  1.00  0.00      PROA  
ATOM   4025  CE  LYS P 287      47.794  70.394  63.230  1.00  0.00      PROA  
ATOM   4026  HE1 LYS P 287      48.562  70.536  64.020  1.00  0.00      PROA  
ATOM   4027  HE2 LYS P 287      48.278  70.109  62.273  1.00  0.00      PROA  
ATOM   4028  NZ  LYS P 287      46.918  69.258  63.488  1.00  0.00      PROA  
ATOM   4029  HZ1 LYS P 287      47.400  68.339  63.440  1.00  0.00      PROA  
ATOM   4030  HZ2 LYS P 287      46.210  69.274  62.725  1.00  0.00      PROA  
ATOM   4031  HZ3 LYS P 287      46.393  69.349  64.385  1.00  0.00      PROA  
ATOM   4032  C   LYS P 287      50.070  73.603  60.518  1.00  0.00      PROA  
ATOM   4033  O   LYS P 287      50.586  74.217  61.451  1.00  0.00      PROA  
ATOM   4034  N   HIS P 288      50.682  72.600  59.884  1.00  0.00      PROA  
ATOM   4035  HN  HIS P 288      50.237  71.968  59.263  1.00  0.00      PROA  
ATOM   4036  CA  HIS P 288      52.067  72.202  60.264  1.00  0.00      PROA  
ATOM   4037  HA  HIS P 288      52.267  72.567  61.261  1.00  0.00      PROA  
ATOM   4038  CB  HIS P 288      52.262  70.674  60.140  1.00  0.00      PROA  
ATOM   4039  HB1 HIS P 288      53.343  70.449  60.283  1.00  0.00      PROA  
ATOM   4040  HB2 HIS P 288      51.938  70.330  59.134  1.00  0.00      PROA  
ATOM   4041  ND1 HIS P 288      51.814  69.925  62.561  1.00  0.00      PROA  
ATOM   4042  HD1 HIS P 288      52.455  70.503  63.064  1.00  0.00      PROA  
ATOM   4043  CG  HIS P 288      51.567  69.770  61.177  1.00  0.00      PROA  
ATOM   4044  CE1 HIS P 288      51.014  69.029  63.175  1.00  0.00      PROA  
ATOM   4045  HE1 HIS P 288      50.930  68.772  64.235  1.00  0.00      PROA  
ATOM   4046  NE2 HIS P 288      50.357  68.312  62.304  1.00  0.00      PROA  
ATOM   4047  CD2 HIS P 288      50.633  68.803  61.058  1.00  0.00      PROA  
ATOM   4048  HD2 HIS P 288      50.133  68.274  60.253  1.00  0.00      PROA  
ATOM   4049  C   HIS P 288      53.091  72.980  59.502  1.00  0.00      PROA  
ATOM   4050  O   HIS P 288      54.277  72.608  59.512  1.00  0.00      PROA  
ATOM   4051  N   THR P 289      52.664  74.096  58.785  1.00  0.00      PROA  
ATOM   4052  HN  THR P 289      51.745  74.476  58.807  1.00  0.00      PROA  
ATOM   4053  CA  THR P 289      53.591  74.879  57.916  1.00  0.00      PROA  
ATOM   4054  HA  THR P 289      54.085  74.219  57.211  1.00  0.00      PROA  
ATOM   4055  CB  THR P 289      52.891  75.961  57.140  1.00  0.00      PROA  
ATOM   4056  HB  THR P 289      52.174  76.528  57.777  1.00  0.00      PROA  
ATOM   4057  OG1 THR P 289      52.224  75.386  56.056  1.00  0.00      PROA  
ATOM   4058  HG1 THR P 289      51.554  74.828  56.476  1.00  0.00      PROA  
ATOM   4059  CG2 THR P 289      53.770  77.005  56.434  1.00  0.00      PROA  
ATOM   4060 HG21 THR P 289      54.410  77.512  57.188  1.00  0.00      PROA  
ATOM   4061 HG22 THR P 289      53.114  77.609  55.758  1.00  0.00      PROA  
ATOM   4062 HG23 THR P 289      54.470  76.396  55.819  1.00  0.00      PROA  
ATOM   4063  C   THR P 289      54.730  75.523  58.777  1.00  0.00      PROA  
ATOM   4064  O   THR P 289      54.538  76.059  59.834  1.00  0.00      PROA  
ATOM   4065  N   GLY P 290      56.065  75.275  58.476  1.00  0.00      PROA  
ATOM   4066  HN  GLY P 290      56.263  74.735  57.664  1.00  0.00      PROA  
ATOM   4067  CA  GLY P 290      57.251  75.780  59.220  1.00  0.00      PROA  
ATOM   4068  HA1 GLY P 290      56.916  76.706  59.663  1.00  0.00      PROA  
ATOM   4069  HA2 GLY P 290      57.970  75.831  58.418  1.00  0.00      PROA  
ATOM   4070  C   GLY P 290      57.622  74.787  60.285  1.00  0.00      PROA  
ATOM   4071  O   GLY P 290      58.544  75.052  61.105  1.00  0.00      PROA  
ATOM   4072  N   ASN P 291      57.012  73.533  60.293  1.00  0.00      PROA  
ATOM   4073  HN  ASN P 291      56.177  73.299  59.799  1.00  0.00      PROA  
ATOM   4074  CA  ASN P 291      57.663  72.435  60.980  1.00  0.00      PROA  
ATOM   4075  HA  ASN P 291      58.247  72.896  61.762  1.00  0.00      PROA  
ATOM   4076  CB  ASN P 291      56.683  71.353  61.582  1.00  0.00      PROA  
ATOM   4077  HB1 ASN P 291      57.265  70.563  62.102  1.00  0.00      PROA  
ATOM   4078  HB2 ASN P 291      56.023  70.956  60.773  1.00  0.00      PROA  
ATOM   4079  CG  ASN P 291      55.820  72.051  62.633  1.00  0.00      PROA  
ATOM   4080  OD1 ASN P 291      56.028  73.240  62.888  1.00  0.00      PROA  
ATOM   4081  ND2 ASN P 291      54.886  71.328  63.226  1.00  0.00      PROA  
ATOM   4082 HD21 ASN P 291      54.199  71.771  63.809  1.00  0.00      PROA  
ATOM   4083 HD22 ASN P 291      55.174  70.397  63.418  1.00  0.00      PROA  
ATOM   4084  C   ASN P 291      58.606  71.725  59.988  1.00  0.00      PROA  
ATOM   4085  O   ASN P 291      58.130  71.077  59.065  1.00  0.00      PROA  
ATOM   4086  N   PRO P 292      59.964  71.609  60.135  1.00  0.00      PROA  
ATOM   4087  CD  PRO P 292      60.670  72.210  61.252  1.00  0.00      PROA  
ATOM   4088  HD1 PRO P 292      60.146  71.931  62.196  1.00  0.00      PROA  
ATOM   4089  HD2 PRO P 292      60.528  73.297  61.101  1.00  0.00      PROA  
ATOM   4090  CA  PRO P 292      60.945  70.904  59.249  1.00  0.00      PROA  
ATOM   4091  HA  PRO P 292      60.590  71.090  58.252  1.00  0.00      PROA  
ATOM   4092  CB  PRO P 292      62.275  71.544  59.654  1.00  0.00      PROA  
ATOM   4093  HB1 PRO P 292      62.389  72.542  59.182  1.00  0.00      PROA  
ATOM   4094  HB2 PRO P 292      63.165  70.934  59.425  1.00  0.00      PROA  
ATOM   4095  CG  PRO P 292      62.118  71.810  61.153  1.00  0.00      PROA  
ATOM   4096  HG1 PRO P 292      62.552  71.007  61.787  1.00  0.00      PROA  
ATOM   4097  HG2 PRO P 292      62.741  72.694  61.409  1.00  0.00      PROA  
ATOM   4098  C   PRO P 292      60.817  69.410  59.474  1.00  0.00      PROA  
ATOM   4099  O   PRO P 292      61.644  68.661  59.003  1.00  0.00      PROA  
ATOM   4100  N   THR P 293      59.745  69.014  60.152  1.00  0.00      PROA  
ATOM   4101  HN  THR P 293      59.147  69.597  60.682  1.00  0.00      PROA  
ATOM   4102  CA  THR P 293      59.635  67.657  60.650  1.00  0.00      PROA  
ATOM   4103  HA  THR P 293      60.538  67.070  60.566  1.00  0.00      PROA  
ATOM   4104  CB  THR P 293      59.423  67.630  62.212  1.00  0.00      PROA  
ATOM   4105  HB  THR P 293      58.974  66.693  62.597  1.00  0.00      PROA  
ATOM   4106  OG1 THR P 293      58.686  68.702  62.659  1.00  0.00      PROA  
ATOM   4107  HG1 THR P 293      58.941  68.834  63.574  1.00  0.00      PROA  
ATOM   4108  CG2 THR P 293      60.808  67.708  62.860  1.00  0.00      PROA  
ATOM   4109 HG21 THR P 293      61.439  66.849  62.535  1.00  0.00      PROA  
ATOM   4110 HG22 THR P 293      60.769  67.553  63.967  1.00  0.00      PROA  
ATOM   4111 HG23 THR P 293      61.304  68.652  62.568  1.00  0.00      PROA  
ATOM   4112  C   THR P 293      58.484  67.001  59.917  1.00  0.00      PROA  
ATOM   4113  O   THR P 293      58.155  65.841  60.196  1.00  0.00      PROA  
ATOM   4114  N   SER P 294      57.825  67.764  59.018  1.00  0.00      PROA  
ATOM   4115  HN  SER P 294      58.236  68.572  58.610  1.00  0.00      PROA  
ATOM   4116  CA  SER P 294      56.509  67.481  58.417  1.00  0.00      PROA  
ATOM   4117  HA  SER P 294      56.070  66.719  59.053  1.00  0.00      PROA  
ATOM   4118  CB  SER P 294      55.619  68.714  58.194  1.00  0.00      PROA  
ATOM   4119  HB1 SER P 294      55.998  69.188  57.264  1.00  0.00      PROA  
ATOM   4120  HB2 SER P 294      55.724  69.338  59.116  1.00  0.00      PROA  
ATOM   4121  OG  SER P 294      54.286  68.387  57.997  1.00  0.00      PROA  
ATOM   4122  HG1 SER P 294      53.847  68.046  58.773  1.00  0.00      PROA  
ATOM   4123  C   SER P 294      56.584  66.721  57.121  1.00  0.00      PROA  
ATOM   4124  O   SER P 294      57.458  66.920  56.330  1.00  0.00      PROA  
ATOM   4125  N   SER P 295      55.649  65.824  56.863  1.00  0.00      PROA  
ATOM   4126  HN  SER P 295      54.967  65.548  57.537  1.00  0.00      PROA  
ATOM   4127  CA  SER P 295      55.597  65.112  55.563  1.00  0.00      PROA  
ATOM   4128  HA  SER P 295      56.511  65.249  55.000  1.00  0.00      PROA  
ATOM   4129  CB  SER P 295      55.351  63.602  55.784  1.00  0.00      PROA  
ATOM   4130  HB1 SER P 295      56.203  63.212  56.375  1.00  0.00      PROA  
ATOM   4131  HB2 SER P 295      55.391  63.047  54.828  1.00  0.00      PROA  
ATOM   4132  OG  SER P 295      54.132  63.353  56.567  1.00  0.00      PROA  
ATOM   4133  HG1 SER P 295      54.344  63.473  57.493  1.00  0.00      PROA  
ATOM   4134  C   SER P 295      54.467  65.613  54.728  1.00  0.00      PROA  
ATOM   4135  O   SER P 295      54.433  65.233  53.550  1.00  0.00      PROA  
ATOM   4136  N   PHE P 296      53.451  66.319  55.339  1.00  0.00      PROA  
ATOM   4137  HN  PHE P 296      53.530  66.587  56.293  1.00  0.00      PROA  
ATOM   4138  CA  PHE P 296      52.376  66.931  54.664  1.00  0.00      PROA  
ATOM   4139  HA  PHE P 296      52.017  66.181  53.976  1.00  0.00      PROA  
ATOM   4140  CB  PHE P 296      51.261  67.328  55.661  1.00  0.00      PROA  
ATOM   4141  HB1 PHE P 296      50.504  67.780  54.984  1.00  0.00      PROA  
ATOM   4142  HB2 PHE P 296      51.528  68.032  56.468  1.00  0.00      PROA  
ATOM   4143  CG  PHE P 296      50.650  66.084  56.365  1.00  0.00      PROA  
ATOM   4144  CD1 PHE P 296      49.384  65.600  55.963  1.00  0.00      PROA  
ATOM   4145  HD1 PHE P 296      48.764  66.063  55.206  1.00  0.00      PROA  
ATOM   4146  CE1 PHE P 296      48.856  64.411  56.563  1.00  0.00      PROA  
ATOM   4147  HE1 PHE P 296      47.869  64.094  56.277  1.00  0.00      PROA  
ATOM   4148  CZ  PHE P 296      49.585  63.758  57.561  1.00  0.00      PROA  
ATOM   4149  HZ  PHE P 296      49.176  62.915  58.110  1.00  0.00      PROA  
ATOM   4150  CD2 PHE P 296      51.354  65.439  57.384  1.00  0.00      PROA  
ATOM   4151  HD2 PHE P 296      52.318  65.793  57.725  1.00  0.00      PROA  
ATOM   4152  CE2 PHE P 296      50.753  64.298  58.042  1.00  0.00      PROA  
ATOM   4153  HE2 PHE P 296      51.201  63.915  58.939  1.00  0.00      PROA  
ATOM   4154  C   PHE P 296      52.733  68.152  53.707  1.00  0.00      PROA  
ATOM   4155  O   PHE P 296      53.029  69.241  54.222  1.00  0.00      PROA  
ATOM   4156  N   HIS P 297      52.714  67.905  52.407  1.00  0.00      PROA  
ATOM   4157  HN  HIS P 297      52.646  66.994  52.012  1.00  0.00      PROA  
ATOM   4158  CA  HIS P 297      53.093  68.807  51.359  1.00  0.00      PROA  
ATOM   4159  HA  HIS P 297      52.761  69.766  51.709  1.00  0.00      PROA  
ATOM   4160  CB  HIS P 297      54.621  68.880  51.242  1.00  0.00      PROA  
ATOM   4161  HB1 HIS P 297      55.113  68.996  52.233  1.00  0.00      PROA  
ATOM   4162  HB2 HIS P 297      54.760  69.859  50.730  1.00  0.00      PROA  
ATOM   4163  ND1 HIS P 297      55.740  68.002  49.040  1.00  0.00      PROA  
ATOM   4164  HD1 HIS P 297      55.575  68.783  48.449  1.00  0.00      PROA  
ATOM   4165  CG  HIS P 297      55.361  67.804  50.335  1.00  0.00      PROA  
ATOM   4166  CE1 HIS P 297      56.526  66.927  48.738  1.00  0.00      PROA  
ATOM   4167  HE1 HIS P 297      57.190  66.929  47.870  1.00  0.00      PROA  
ATOM   4168  NE2 HIS P 297      56.687  66.150  49.718  1.00  0.00      PROA  
ATOM   4169  CD2 HIS P 297      55.969  66.703  50.759  1.00  0.00      PROA  
ATOM   4170  HD2 HIS P 297      56.044  66.296  51.766  1.00  0.00      PROA  
ATOM   4171  C   HIS P 297      52.393  68.437  50.139  1.00  0.00      PROA  
ATOM   4172  O   HIS P 297      51.977  67.282  50.023  1.00  0.00      PROA  
ATOM   4173  N   GLU P 298      52.157  69.314  49.135  1.00  0.00      PROA  
ATOM   4174  HN  GLU P 298      52.521  70.228  49.278  1.00  0.00      PROA  
ATOM   4175  CA  GLU P 298      51.438  69.050  47.877  1.00  0.00      PROA  
ATOM   4176  HA  GLU P 298      50.393  68.923  48.112  1.00  0.00      PROA  
ATOM   4177  CB  GLU P 298      51.602  70.448  47.044  1.00  0.00      PROA  
ATOM   4178  HB1 GLU P 298      52.679  70.710  47.134  1.00  0.00      PROA  
ATOM   4179  HB2 GLU P 298      50.998  71.201  47.595  1.00  0.00      PROA  
ATOM   4180  CG  GLU P 298      51.085  70.315  45.616  1.00  0.00      PROA  
ATOM   4181  HG1 GLU P 298      50.105  69.819  45.471  1.00  0.00      PROA  
ATOM   4182  HG2 GLU P 298      51.738  69.830  44.861  1.00  0.00      PROA  
ATOM   4183  CD  GLU P 298      50.867  71.743  45.057  1.00  0.00      PROA  
ATOM   4184  OE1 GLU P 298      51.868  72.445  44.746  1.00  0.00      PROA  
ATOM   4185  OE2 GLU P 298      49.676  72.127  45.202  1.00  0.00      PROA  
ATOM   4186  C   GLU P 298      51.883  67.940  46.870  1.00  0.00      PROA  
ATOM   4187  O   GLU P 298      51.042  67.161  46.495  1.00  0.00      PROA  
ATOM   4188  N   GLU P 299      53.176  67.890  46.573  1.00  0.00      PROA  
ATOM   4189  HN  GLU P 299      53.911  68.478  46.916  1.00  0.00      PROA  
ATOM   4190  CA  GLU P 299      53.695  66.865  45.715  1.00  0.00      PROA  
ATOM   4191  HA  GLU P 299      53.245  67.023  44.751  1.00  0.00      PROA  
ATOM   4192  CB  GLU P 299      55.199  67.028  45.274  1.00  0.00      PROA  
ATOM   4193  HB1 GLU P 299      55.390  65.965  44.986  1.00  0.00      PROA  
ATOM   4194  HB2 GLU P 299      55.778  67.305  46.181  1.00  0.00      PROA  
ATOM   4195  CG  GLU P 299      55.458  68.183  44.209  1.00  0.00      PROA  
ATOM   4196  HG1 GLU P 299      55.074  69.144  44.638  1.00  0.00      PROA  
ATOM   4197  HG2 GLU P 299      54.779  67.943  43.366  1.00  0.00      PROA  
ATOM   4198  CD  GLU P 299      56.896  68.346  43.741  1.00  0.00      PROA  
ATOM   4199  OE1 GLU P 299      57.329  69.539  43.853  1.00  0.00      PROA  
ATOM   4200  OE2 GLU P 299      57.588  67.463  43.303  1.00  0.00      PROA  
ATOM   4201  C   GLU P 299      53.454  65.508  46.229  1.00  0.00      PROA  
ATOM   4202  O   GLU P 299      53.077  64.592  45.504  1.00  0.00      PROA  
ATOM   4203  N   ASN P 300      53.592  65.308  47.538  1.00  0.00      PROA  
ATOM   4204  HN  ASN P 300      54.067  66.008  48.083  1.00  0.00      PROA  
ATOM   4205  CA  ASN P 300      53.287  64.049  48.303  1.00  0.00      PROA  
ATOM   4206  HA  ASN P 300      53.780  63.161  47.914  1.00  0.00      PROA  
ATOM   4207  CB  ASN P 300      53.800  64.202  49.813  1.00  0.00      PROA  
ATOM   4208  HB1 ASN P 300      53.419  65.114  50.309  1.00  0.00      PROA  
ATOM   4209  HB2 ASN P 300      54.904  64.335  49.835  1.00  0.00      PROA  
ATOM   4210  CG  ASN P 300      53.544  62.915  50.629  1.00  0.00      PROA  
ATOM   4211  OD1 ASN P 300      53.555  61.837  49.975  1.00  0.00      PROA  
ATOM   4212  ND2 ASN P 300      53.499  63.027  51.964  1.00  0.00      PROA  
ATOM   4213 HD21 ASN P 300      53.624  62.148  52.409  1.00  0.00      PROA  
ATOM   4214 HD22 ASN P 300      53.784  63.829  52.495  1.00  0.00      PROA  
ATOM   4215  C   ASN P 300      51.767  63.785  48.178  1.00  0.00      PROA  
ATOM   4216  O   ASN P 300      51.430  62.653  47.869  1.00  0.00      PROA  
ATOM   4217  N   LEU P 301      50.884  64.726  48.200  1.00  0.00      PROA  
ATOM   4218  HN  LEU P 301      51.183  65.569  48.638  1.00  0.00      PROA  
ATOM   4219  CA  LEU P 301      49.489  64.468  48.065  1.00  0.00      PROA  
ATOM   4220  HA  LEU P 301      49.226  63.749  48.820  1.00  0.00      PROA  
ATOM   4221  CB  LEU P 301      48.659  65.818  48.380  1.00  0.00      PROA  
ATOM   4222  HB1 LEU P 301      49.153  66.607  47.771  1.00  0.00      PROA  
ATOM   4223  HB2 LEU P 301      48.654  66.055  49.461  1.00  0.00      PROA  
ATOM   4224  CG  LEU P 301      47.133  65.680  48.015  1.00  0.00      PROA  
ATOM   4225  HG  LEU P 301      46.962  65.319  46.976  1.00  0.00      PROA  
ATOM   4226  CD1 LEU P 301      46.381  64.690  48.914  1.00  0.00      PROA  
ATOM   4227 HD11 LEU P 301      45.316  64.796  48.647  1.00  0.00      PROA  
ATOM   4228 HD12 LEU P 301      46.464  65.002  49.976  1.00  0.00      PROA  
ATOM   4229 HD13 LEU P 301      46.640  63.625  48.740  1.00  0.00      PROA  
ATOM   4230  CD2 LEU P 301      46.448  67.139  48.098  1.00  0.00      PROA  
ATOM   4231 HD21 LEU P 301      46.728  67.602  49.070  1.00  0.00      PROA  
ATOM   4232 HD22 LEU P 301      45.342  67.148  47.979  1.00  0.00      PROA  
ATOM   4233 HD23 LEU P 301      46.785  67.854  47.322  1.00  0.00      PROA  
ATOM   4234  C   LEU P 301      49.162  63.839  46.698  1.00  0.00      PROA  
ATOM   4235  O   LEU P 301      48.327  62.938  46.506  1.00  0.00      PROA  
ATOM   4236  N   ILE P 302      49.841  64.309  45.620  1.00  0.00      PROA  
ATOM   4237  HN  ILE P 302      50.463  65.065  45.834  1.00  0.00      PROA  
ATOM   4238  CA  ILE P 302      49.580  63.981  44.191  1.00  0.00      PROA  
ATOM   4239  HA  ILE P 302      48.528  63.939  43.948  1.00  0.00      PROA  
ATOM   4240  CB  ILE P 302      50.262  65.013  43.273  1.00  0.00      PROA  
ATOM   4241  HB  ILE P 302      51.337  65.070  43.518  1.00  0.00      PROA  
ATOM   4242  CG2 ILE P 302      50.255  64.531  41.810  1.00  0.00      PROA  
ATOM   4243 HG21 ILE P 302      49.207  64.266  41.530  1.00  0.00      PROA  
ATOM   4244 HG22 ILE P 302      50.820  63.576  41.799  1.00  0.00      PROA  
ATOM   4245 HG23 ILE P 302      50.717  65.298  41.156  1.00  0.00      PROA  
ATOM   4246  CG1 ILE P 302      49.653  66.444  43.566  1.00  0.00      PROA  
ATOM   4247 HG11 ILE P 302      49.604  66.542  44.669  1.00  0.00      PROA  
ATOM   4248 HG12 ILE P 302      48.649  66.562  43.117  1.00  0.00      PROA  
ATOM   4249  CD  ILE P 302      50.517  67.596  43.146  1.00  0.00      PROA  
ATOM   4250  HD1 ILE P 302      50.039  68.567  43.410  1.00  0.00      PROA  
ATOM   4251  HD2 ILE P 302      50.707  67.616  42.054  1.00  0.00      PROA  
ATOM   4252  HD3 ILE P 302      51.516  67.448  43.601  1.00  0.00      PROA  
ATOM   4253  C   ILE P 302      50.104  62.557  44.008  1.00  0.00      PROA  
ATOM   4254  O   ILE P 302      49.516  61.745  43.282  1.00  0.00      PROA  
ATOM   4255  N   CYS P 303      51.307  62.329  44.623  1.00  0.00      PROA  
ATOM   4256  HN  CYS P 303      51.759  63.053  45.149  1.00  0.00      PROA  
ATOM   4257  CA  CYS P 303      52.014  61.122  44.487  1.00  0.00      PROA  
ATOM   4258  HA  CYS P 303      52.063  60.852  43.444  1.00  0.00      PROA  
ATOM   4259  CB  CYS P 303      53.436  61.156  45.148  1.00  0.00      PROA  
ATOM   4260  HB1 CYS P 303      53.921  60.163  45.074  1.00  0.00      PROA  
ATOM   4261  HB2 CYS P 303      53.380  61.380  46.235  1.00  0.00      PROA  
ATOM   4262  SG  CYS P 303      54.692  62.229  44.345  1.00  0.00      PROA  
ATOM   4263  HG1 CYS P 303      53.903  63.291  44.486  1.00  0.00      PROA  
ATOM   4264  C   CYS P 303      51.287  59.972  45.172  1.00  0.00      PROA  
ATOM   4265  O   CYS P 303      51.160  58.887  44.675  1.00  0.00      PROA  
ATOM   4266  N   SER P 304      50.756  60.229  46.401  1.00  0.00      PROA  
ATOM   4267  HN  SER P 304      50.943  61.066  46.901  1.00  0.00      PROA  
ATOM   4268  CA  SER P 304      49.932  59.303  47.121  1.00  0.00      PROA  
ATOM   4269  HA  SER P 304      50.425  58.343  47.182  1.00  0.00      PROA  
ATOM   4270  CB  SER P 304      49.478  59.730  48.480  1.00  0.00      PROA  
ATOM   4271  HB1 SER P 304      48.807  58.958  48.924  1.00  0.00      PROA  
ATOM   4272  HB2 SER P 304      48.857  60.652  48.411  1.00  0.00      PROA  
ATOM   4273  OG  SER P 304      50.486  60.114  49.431  1.00  0.00      PROA  
ATOM   4274  HG1 SER P 304      50.767  61.002  49.190  1.00  0.00      PROA  
ATOM   4275  C   SER P 304      48.658  58.947  46.321  1.00  0.00      PROA  
ATOM   4276  O   SER P 304      48.274  57.751  46.172  1.00  0.00      PROA  
ATOM   4277  N   THR P 305      48.050  59.983  45.638  1.00  0.00      PROA  
ATOM   4278  HN  THR P 305      48.414  60.900  45.764  1.00  0.00      PROA  
ATOM   4279  CA  THR P 305      46.902  59.945  44.741  1.00  0.00      PROA  
ATOM   4280  HA  THR P 305      46.061  59.472  45.243  1.00  0.00      PROA  
ATOM   4281  CB  THR P 305      46.364  61.255  44.426  1.00  0.00      PROA  
ATOM   4282  HB  THR P 305      47.233  61.843  44.051  1.00  0.00      PROA  
ATOM   4283  OG1 THR P 305      45.757  61.826  45.607  1.00  0.00      PROA  
ATOM   4284  HG1 THR P 305      46.448  61.924  46.257  1.00  0.00      PROA  
ATOM   4285  CG2 THR P 305      45.356  61.270  43.281  1.00  0.00      PROA  
ATOM   4286 HG21 THR P 305      44.625  60.464  43.502  1.00  0.00      PROA  
ATOM   4287 HG22 THR P 305      45.799  61.023  42.298  1.00  0.00      PROA  
ATOM   4288 HG23 THR P 305      44.726  62.193  43.318  1.00  0.00      PROA  
ATOM   4289  C   THR P 305      47.039  59.024  43.594  1.00  0.00      PROA  
ATOM   4290  O   THR P 305      46.244  58.138  43.344  1.00  0.00      PROA  
ATOM   4291  N   LEU P 306      48.148  59.120  42.804  1.00  0.00      PROA  
ATOM   4292  HN  LEU P 306      48.767  59.892  42.933  1.00  0.00      PROA  
ATOM   4293  CA  LEU P 306      48.500  58.298  41.685  1.00  0.00      PROA  
ATOM   4294  HA  LEU P 306      47.699  58.358  40.958  1.00  0.00      PROA  
ATOM   4295  CB  LEU P 306      49.912  58.757  41.058  1.00  0.00      PROA  
ATOM   4296  HB1 LEU P 306      50.257  57.838  40.544  1.00  0.00      PROA  
ATOM   4297  HB2 LEU P 306      50.556  59.151  41.872  1.00  0.00      PROA  
ATOM   4298  CG  LEU P 306      49.616  59.722  39.949  1.00  0.00      PROA  
ATOM   4299  HG  LEU P 306      48.762  59.273  39.396  1.00  0.00      PROA  
ATOM   4300  CD1 LEU P 306      49.298  61.158  40.419  1.00  0.00      PROA  
ATOM   4301 HD11 LEU P 306      50.148  61.715  40.857  1.00  0.00      PROA  
ATOM   4302 HD12 LEU P 306      48.502  61.234  41.201  1.00  0.00      PROA  
ATOM   4303 HD13 LEU P 306      48.815  61.720  39.587  1.00  0.00      PROA  
ATOM   4304  CD2 LEU P 306      50.837  59.953  38.997  1.00  0.00      PROA  
ATOM   4305 HD21 LEU P 306      51.687  60.394  39.553  1.00  0.00      PROA  
ATOM   4306 HD22 LEU P 306      50.554  60.489  38.058  1.00  0.00      PROA  
ATOM   4307 HD23 LEU P 306      51.040  58.917  38.655  1.00  0.00      PROA  
ATOM   4308  C   LEU P 306      48.551  56.792  42.018  1.00  0.00      PROA  
ATOM   4309  O   LEU P 306      47.935  55.909  41.385  1.00  0.00      PROA  
ATOM   4310  N   ASP P 307      49.258  56.473  43.181  1.00  0.00      PROA  
ATOM   4311  HN  ASP P 307      49.870  57.157  43.571  1.00  0.00      PROA  
ATOM   4312  CA  ASP P 307      49.357  55.110  43.799  1.00  0.00      PROA  
ATOM   4313  HA  ASP P 307      49.767  54.412  43.072  1.00  0.00      PROA  
ATOM   4314  CB  ASP P 307      50.279  55.152  45.058  1.00  0.00      PROA  
ATOM   4315  HB1 ASP P 307      50.306  54.140  45.516  1.00  0.00      PROA  
ATOM   4316  HB2 ASP P 307      49.814  55.975  45.641  1.00  0.00      PROA  
ATOM   4317  CG  ASP P 307      51.721  55.469  44.614  1.00  0.00      PROA  
ATOM   4318  OD1 ASP P 307      52.050  55.160  43.454  1.00  0.00      PROA  
ATOM   4319  OD2 ASP P 307      52.553  55.953  45.421  1.00  0.00      PROA  
ATOM   4320  C   ASP P 307      48.009  54.611  44.216  1.00  0.00      PROA  
ATOM   4321  O   ASP P 307      47.666  53.491  43.879  1.00  0.00      PROA  
ATOM   4322  N   LEU P 308      47.159  55.480  44.875  1.00  0.00      PROA  
ATOM   4323  HN  LEU P 308      47.555  56.268  45.346  1.00  0.00      PROA  
ATOM   4324  CA  LEU P 308      45.858  55.042  45.261  1.00  0.00      PROA  
ATOM   4325  HA  LEU P 308      46.082  54.226  45.943  1.00  0.00      PROA  
ATOM   4326  CB  LEU P 308      45.106  56.088  46.056  1.00  0.00      PROA  
ATOM   4327  HB1 LEU P 308      45.047  57.099  45.593  1.00  0.00      PROA  
ATOM   4328  HB2 LEU P 308      45.773  56.409  46.885  1.00  0.00      PROA  
ATOM   4329  CG  LEU P 308      43.775  55.664  46.763  1.00  0.00      PROA  
ATOM   4330  HG  LEU P 308      43.066  55.441  45.931  1.00  0.00      PROA  
ATOM   4331  CD1 LEU P 308      44.041  54.438  47.718  1.00  0.00      PROA  
ATOM   4332 HD11 LEU P 308      44.678  54.516  48.631  1.00  0.00      PROA  
ATOM   4333 HD12 LEU P 308      44.520  53.680  47.065  1.00  0.00      PROA  
ATOM   4334 HD13 LEU P 308      43.079  54.000  48.060  1.00  0.00      PROA  
ATOM   4335  CD2 LEU P 308      43.156  56.832  47.547  1.00  0.00      PROA  
ATOM   4336 HD21 LEU P 308      42.828  57.604  46.820  1.00  0.00      PROA  
ATOM   4337 HD22 LEU P 308      43.829  57.291  48.303  1.00  0.00      PROA  
ATOM   4338 HD23 LEU P 308      42.295  56.473  48.160  1.00  0.00      PROA  
ATOM   4339  C   LEU P 308      44.968  54.506  44.064  1.00  0.00      PROA  
ATOM   4340  O   LEU P 308      44.431  53.402  44.227  1.00  0.00      PROA  
ATOM   4341  N   PHE P 309      44.908  55.325  42.988  1.00  0.00      PROA  
ATOM   4342  HN  PHE P 309      45.483  56.137  43.003  1.00  0.00      PROA  
ATOM   4343  CA  PHE P 309      44.237  54.948  41.778  1.00  0.00      PROA  
ATOM   4344  HA  PHE P 309      43.202  54.822  42.089  1.00  0.00      PROA  
ATOM   4345  CB  PHE P 309      44.333  56.113  40.815  1.00  0.00      PROA  
ATOM   4346  HB1 PHE P 309      44.310  55.737  39.767  1.00  0.00      PROA  
ATOM   4347  HB2 PHE P 309      45.266  56.708  40.909  1.00  0.00      PROA  
ATOM   4348  CG  PHE P 309      43.209  57.036  40.966  1.00  0.00      PROA  
ATOM   4349  CD1 PHE P 309      42.068  56.638  40.253  1.00  0.00      PROA  
ATOM   4350  HD1 PHE P 309      42.157  55.689  39.744  1.00  0.00      PROA  
ATOM   4351  CE1 PHE P 309      40.964  57.394  40.306  1.00  0.00      PROA  
ATOM   4352  HE1 PHE P 309      40.008  57.114  39.885  1.00  0.00      PROA  
ATOM   4353  CZ  PHE P 309      40.930  58.529  41.072  1.00  0.00      PROA  
ATOM   4354  HZ  PHE P 309      40.029  59.103  41.224  1.00  0.00      PROA  
ATOM   4355  CD2 PHE P 309      43.301  58.351  41.532  1.00  0.00      PROA  
ATOM   4356  HD2 PHE P 309      44.221  58.721  41.960  1.00  0.00      PROA  
ATOM   4357  CE2 PHE P 309      42.121  59.046  41.571  1.00  0.00      PROA  
ATOM   4358  HE2 PHE P 309      42.101  60.081  41.888  1.00  0.00      PROA  
ATOM   4359  C   PHE P 309      44.737  53.614  41.202  1.00  0.00      PROA  
ATOM   4360  O   PHE P 309      44.063  52.568  41.193  1.00  0.00      PROA  
ATOM   4361  N   PHE P 310      46.023  53.551  40.897  1.00  0.00      PROA  
ATOM   4362  HN  PHE P 310      46.532  54.381  41.124  1.00  0.00      PROA  
ATOM   4363  CA  PHE P 310      46.737  52.433  40.189  1.00  0.00      PROA  
ATOM   4364  HA  PHE P 310      46.173  52.144  39.315  1.00  0.00      PROA  
ATOM   4365  CB  PHE P 310      48.107  52.998  39.708  1.00  0.00      PROA  
ATOM   4366  HB1 PHE P 310      48.633  53.593  40.477  1.00  0.00      PROA  
ATOM   4367  HB2 PHE P 310      47.832  53.661  38.857  1.00  0.00      PROA  
ATOM   4368  CG  PHE P 310      49.032  51.954  39.159  1.00  0.00      PROA  
ATOM   4369  CD1 PHE P 310      49.923  51.234  40.015  1.00  0.00      PROA  
ATOM   4370  HD1 PHE P 310      49.749  51.156  41.077  1.00  0.00      PROA  
ATOM   4371  CE1 PHE P 310      50.904  50.368  39.392  1.00  0.00      PROA  
ATOM   4372  HE1 PHE P 310      51.569  49.839  40.058  1.00  0.00      PROA  
ATOM   4373  CZ  PHE P 310      51.048  50.294  38.019  1.00  0.00      PROA  
ATOM   4374  HZ  PHE P 310      51.867  49.738  37.591  1.00  0.00      PROA  
ATOM   4375  CD2 PHE P 310      49.171  51.778  37.749  1.00  0.00      PROA  
ATOM   4376  HD2 PHE P 310      48.571  52.364  37.079  1.00  0.00      PROA  
ATOM   4377  CE2 PHE P 310      50.145  50.917  37.174  1.00  0.00      PROA  
ATOM   4378  HE2 PHE P 310      50.058  50.749  36.110  1.00  0.00      PROA  
ATOM   4379  C   PHE P 310      46.853  51.167  41.025  1.00  0.00      PROA  
ATOM   4380  O   PHE P 310      47.124  50.099  40.468  1.00  0.00      PROA  
ATOM   4381  N   ALA P 311      46.779  51.232  42.364  1.00  0.00      PROA  
ATOM   4382  HN  ALA P 311      46.602  52.154  42.712  1.00  0.00      PROA  
ATOM   4383  CA  ALA P 311      46.950  50.019  43.319  1.00  0.00      PROA  
ATOM   4384  HA  ALA P 311      47.157  49.119  42.761  1.00  0.00      PROA  
ATOM   4385  CB  ALA P 311      47.950  50.386  44.390  1.00  0.00      PROA  
ATOM   4386  HB1 ALA P 311      48.996  50.431  44.022  1.00  0.00      PROA  
ATOM   4387  HB2 ALA P 311      47.977  49.660  45.233  1.00  0.00      PROA  
ATOM   4388  HB3 ALA P 311      47.587  51.344  44.806  1.00  0.00      PROA  
ATOM   4389  C   ALA P 311      45.609  49.577  43.893  1.00  0.00      PROA  
ATOM   4390  O   ALA P 311      45.288  48.398  43.939  1.00  0.00      PROA  
ATOM   4391  N   GLY P 312      44.779  50.549  44.401  1.00  0.00      PROA  
ATOM   4392  HN  GLY P 312      45.018  51.518  44.283  1.00  0.00      PROA  
ATOM   4393  CA  GLY P 312      43.441  50.336  44.914  1.00  0.00      PROA  
ATOM   4394  HA1 GLY P 312      43.007  51.274  45.217  1.00  0.00      PROA  
ATOM   4395  HA2 GLY P 312      43.618  49.600  45.689  1.00  0.00      PROA  
ATOM   4396  C   GLY P 312      42.487  49.751  43.940  1.00  0.00      PROA  
ATOM   4397  O   GLY P 312      41.786  48.771  44.103  1.00  0.00      PROA  
ATOM   4398  N   THR P 313      42.331  50.420  42.780  1.00  0.00      PROA  
ATOM   4399  HN  THR P 313      42.843  51.228  42.491  1.00  0.00      PROA  
ATOM   4400  CA  THR P 313      41.335  49.991  41.843  1.00  0.00      PROA  
ATOM   4401  HA  THR P 313      40.390  49.774  42.321  1.00  0.00      PROA  
ATOM   4402  CB  THR P 313      41.111  50.912  40.658  1.00  0.00      PROA  
ATOM   4403  HB  THR P 313      40.119  50.671  40.239  1.00  0.00      PROA  
ATOM   4404  OG1 THR P 313      42.234  50.974  39.789  1.00  0.00      PROA  
ATOM   4405  HG1 THR P 313      42.919  51.529  40.168  1.00  0.00      PROA  
ATOM   4406  CG2 THR P 313      40.838  52.421  41.028  1.00  0.00      PROA  
ATOM   4407 HG21 THR P 313      40.418  52.890  40.111  1.00  0.00      PROA  
ATOM   4408 HG22 THR P 313      41.741  52.917  41.435  1.00  0.00      PROA  
ATOM   4409 HG23 THR P 313      40.120  52.499  41.872  1.00  0.00      PROA  
ATOM   4410  C   THR P 313      41.514  48.598  41.169  1.00  0.00      PROA  
ATOM   4411  O   THR P 313      40.586  47.811  40.943  1.00  0.00      PROA  
ATOM   4412  N   GLU P 314      42.773  48.228  40.830  1.00  0.00      PROA  
ATOM   4413  HN  GLU P 314      43.490  48.906  40.966  1.00  0.00      PROA  
ATOM   4414  CA  GLU P 314      43.187  46.979  40.262  1.00  0.00      PROA  
ATOM   4415  HA  GLU P 314      42.567  46.729  39.421  1.00  0.00      PROA  
ATOM   4416  CB  GLU P 314      44.618  47.217  39.774  1.00  0.00      PROA  
ATOM   4417  HB1 GLU P 314      44.978  46.250  39.362  1.00  0.00      PROA  
ATOM   4418  HB2 GLU P 314      45.132  47.441  40.738  1.00  0.00      PROA  
ATOM   4419  CG  GLU P 314      44.763  48.286  38.620  1.00  0.00      PROA  
ATOM   4420  HG1 GLU P 314      45.796  48.683  38.549  1.00  0.00      PROA  
ATOM   4421  HG2 GLU P 314      44.125  49.181  38.758  1.00  0.00      PROA  
ATOM   4422  CD  GLU P 314      44.315  47.718  37.258  1.00  0.00      PROA  
ATOM   4423  OE1 GLU P 314      45.066  46.879  36.697  1.00  0.00      PROA  
ATOM   4424  OE2 GLU P 314      43.115  47.976  36.861  1.00  0.00      PROA  
ATOM   4425  C   GLU P 314      42.935  45.833  41.282  1.00  0.00      PROA  
ATOM   4426  O   GLU P 314      42.523  44.719  40.996  1.00  0.00      PROA  
ATOM   4427  N   THR P 315      43.179  46.151  42.610  1.00  0.00      PROA  
ATOM   4428  HN  THR P 315      43.578  47.004  42.934  1.00  0.00      PROA  
ATOM   4429  CA  THR P 315      42.902  45.160  43.678  1.00  0.00      PROA  
ATOM   4430  HA  THR P 315      43.275  44.199  43.355  1.00  0.00      PROA  
ATOM   4431  CB  THR P 315      43.708  45.489  44.897  1.00  0.00      PROA  
ATOM   4432  HB  THR P 315      43.474  44.849  45.778  1.00  0.00      PROA  
ATOM   4433  OG1 THR P 315      43.627  46.819  45.273  1.00  0.00      PROA  
ATOM   4434  HG1 THR P 315      44.247  47.382  44.803  1.00  0.00      PROA  
ATOM   4435  CG2 THR P 315      45.167  45.068  44.652  1.00  0.00      PROA  
ATOM   4436 HG21 THR P 315      45.193  43.999  44.323  1.00  0.00      PROA  
ATOM   4437 HG22 THR P 315      45.666  45.187  45.632  1.00  0.00      PROA  
ATOM   4438 HG23 THR P 315      45.645  45.712  43.892  1.00  0.00      PROA  
ATOM   4439  C   THR P 315      41.382  45.030  43.943  1.00  0.00      PROA  
ATOM   4440  O   THR P 315      40.878  43.853  43.832  1.00  0.00      PROA  
ATOM   4441  N   THR P 316      40.630  46.143  44.251  1.00  0.00      PROA  
ATOM   4442  HN  THR P 316      41.145  46.986  44.416  1.00  0.00      PROA  
ATOM   4443  CA  THR P 316      39.224  46.135  44.606  1.00  0.00      PROA  
ATOM   4444  HA  THR P 316      39.188  45.288  45.263  1.00  0.00      PROA  
ATOM   4445  CB  THR P 316      38.763  47.431  45.249  1.00  0.00      PROA  
ATOM   4446  HB  THR P 316      37.651  47.396  45.246  1.00  0.00      PROA  
ATOM   4447  OG1 THR P 316      39.175  48.557  44.513  1.00  0.00      PROA  
ATOM   4448  HG1 THR P 316      40.112  48.704  44.645  1.00  0.00      PROA  
ATOM   4449  CG2 THR P 316      39.271  47.536  46.708  1.00  0.00      PROA  
ATOM   4450 HG21 THR P 316      39.039  46.737  47.447  1.00  0.00      PROA  
ATOM   4451 HG22 THR P 316      38.671  48.358  47.166  1.00  0.00      PROA  
ATOM   4452 HG23 THR P 316      40.365  47.722  46.712  1.00  0.00      PROA  
ATOM   4453  C   THR P 316      38.356  45.658  43.490  1.00  0.00      PROA  
ATOM   4454  O   THR P 316      37.406  44.950  43.669  1.00  0.00      PROA  
ATOM   4455  N   SER P 317      38.670  45.956  42.246  1.00  0.00      PROA  
ATOM   4456  HN  SER P 317      39.490  46.519  42.127  1.00  0.00      PROA  
ATOM   4457  CA  SER P 317      38.052  45.242  41.116  1.00  0.00      PROA  
ATOM   4458  HA  SER P 317      36.982  45.220  41.213  1.00  0.00      PROA  
ATOM   4459  CB  SER P 317      38.442  45.790  39.700  1.00  0.00      PROA  
ATOM   4460  HB1 SER P 317      38.008  46.813  39.754  1.00  0.00      PROA  
ATOM   4461  HB2 SER P 317      37.985  45.271  38.830  1.00  0.00      PROA  
ATOM   4462  OG  SER P 317      39.830  45.802  39.499  1.00  0.00      PROA  
ATOM   4463  HG1 SER P 317      40.201  46.552  39.970  1.00  0.00      PROA  
ATOM   4464  C   SER P 317      38.341  43.733  41.051  1.00  0.00      PROA  
ATOM   4465  O   SER P 317      37.402  42.960  40.934  1.00  0.00      PROA  
ATOM   4466  N   THR P 318      39.539  43.231  41.142  1.00  0.00      PROA  
ATOM   4467  HN  THR P 318      40.359  43.783  41.297  1.00  0.00      PROA  
ATOM   4468  CA  THR P 318      39.882  41.784  40.962  1.00  0.00      PROA  
ATOM   4469  HA  THR P 318      39.514  41.562  39.976  1.00  0.00      PROA  
ATOM   4470  CB  THR P 318      41.382  41.554  40.976  1.00  0.00      PROA  
ATOM   4471  HB  THR P 318      41.814  41.925  41.930  1.00  0.00      PROA  
ATOM   4472  OG1 THR P 318      42.089  42.088  39.880  1.00  0.00      PROA  
ATOM   4473  HG1 THR P 318      42.204  43.031  39.985  1.00  0.00      PROA  
ATOM   4474  CG2 THR P 318      41.623  40.104  40.806  1.00  0.00      PROA  
ATOM   4475 HG21 THR P 318      41.449  39.473  41.704  1.00  0.00      PROA  
ATOM   4476 HG22 THR P 318      42.695  39.920  40.546  1.00  0.00      PROA  
ATOM   4477 HG23 THR P 318      40.987  39.791  39.948  1.00  0.00      PROA  
ATOM   4478  C   THR P 318      39.206  40.887  42.006  1.00  0.00      PROA  
ATOM   4479  O   THR P 318      38.786  39.712  41.803  1.00  0.00      PROA  
ATOM   4480  N   THR P 319      39.046  41.393  43.233  1.00  0.00      PROA  
ATOM   4481  HN  THR P 319      39.430  42.307  43.346  1.00  0.00      PROA  
ATOM   4482  CA  THR P 319      38.271  40.708  44.333  1.00  0.00      PROA  
ATOM   4483  HA  THR P 319      38.733  39.761  44.533  1.00  0.00      PROA  
ATOM   4484  CB  THR P 319      38.320  41.430  45.693  1.00  0.00      PROA  
ATOM   4485  HB  THR P 319      37.560  41.085  46.428  1.00  0.00      PROA  
ATOM   4486  OG1 THR P 319      38.009  42.835  45.657  1.00  0.00      PROA  
ATOM   4487  HG1 THR P 319      37.080  43.061  45.537  1.00  0.00      PROA  
ATOM   4488  CG2 THR P 319      39.715  41.254  46.162  1.00  0.00      PROA  
ATOM   4489 HG21 THR P 319      40.159  40.266  45.932  1.00  0.00      PROA  
ATOM   4490 HG22 THR P 319      39.845  41.588  47.210  1.00  0.00      PROA  
ATOM   4491 HG23 THR P 319      40.341  42.005  45.623  1.00  0.00      PROA  
ATOM   4492  C   THR P 319      36.819  40.474  44.087  1.00  0.00      PROA  
ATOM   4493  O   THR P 319      36.371  39.361  44.186  1.00  0.00      PROA  
ATOM   4494  N   LEU P 320      36.104  41.498  43.712  1.00  0.00      PROA  
ATOM   4495  HN  LEU P 320      36.468  42.416  43.838  1.00  0.00      PROA  
ATOM   4496  CA  LEU P 320      34.711  41.393  43.165  1.00  0.00      PROA  
ATOM   4497  HA  LEU P 320      34.104  40.946  43.933  1.00  0.00      PROA  
ATOM   4498  CB  LEU P 320      34.127  42.782  42.760  1.00  0.00      PROA  
ATOM   4499  HB1 LEU P 320      34.767  43.210  41.958  1.00  0.00      PROA  
ATOM   4500  HB2 LEU P 320      34.201  43.540  43.573  1.00  0.00      PROA  
ATOM   4501  CG  LEU P 320      32.622  42.838  42.413  1.00  0.00      PROA  
ATOM   4502  HG  LEU P 320      32.375  42.324  41.460  1.00  0.00      PROA  
ATOM   4503  CD1 LEU P 320      31.698  42.267  43.529  1.00  0.00      PROA  
ATOM   4504 HD11 LEU P 320      30.888  43.011  43.663  1.00  0.00      PROA  
ATOM   4505 HD12 LEU P 320      32.293  42.080  44.452  1.00  0.00      PROA  
ATOM   4506 HD13 LEU P 320      31.183  41.363  43.159  1.00  0.00      PROA  
ATOM   4507  CD2 LEU P 320      32.172  44.285  42.173  1.00  0.00      PROA  
ATOM   4508 HD21 LEU P 320      32.837  44.883  41.508  1.00  0.00      PROA  
ATOM   4509 HD22 LEU P 320      32.009  44.790  43.147  1.00  0.00      PROA  
ATOM   4510 HD23 LEU P 320      31.202  44.352  41.631  1.00  0.00      PROA  
ATOM   4511  C   LEU P 320      34.581  40.551  41.903  1.00  0.00      PROA  
ATOM   4512  O   LEU P 320      33.623  39.779  41.816  1.00  0.00      PROA  
ATOM   4513  N   ARG P 321      35.529  40.618  40.936  1.00  0.00      PROA  
ATOM   4514  HN  ARG P 321      36.090  41.442  40.919  1.00  0.00      PROA  
ATOM   4515  CA  ARG P 321      35.599  39.721  39.785  1.00  0.00      PROA  
ATOM   4516  HA  ARG P 321      34.645  39.619  39.297  1.00  0.00      PROA  
ATOM   4517  CB  ARG P 321      36.715  40.169  38.714  1.00  0.00      PROA  
ATOM   4518  HB1 ARG P 321      36.699  39.443  37.870  1.00  0.00      PROA  
ATOM   4519  HB2 ARG P 321      37.680  40.196  39.252  1.00  0.00      PROA  
ATOM   4520  CG  ARG P 321      36.449  41.557  38.044  1.00  0.00      PROA  
ATOM   4521  HG1 ARG P 321      36.155  42.292  38.814  1.00  0.00      PROA  
ATOM   4522  HG2 ARG P 321      35.502  41.497  37.458  1.00  0.00      PROA  
ATOM   4523  CD  ARG P 321      37.594  42.134  37.103  1.00  0.00      PROA  
ATOM   4524  HD1 ARG P 321      38.526  42.038  37.700  1.00  0.00      PROA  
ATOM   4525  HD2 ARG P 321      37.407  43.185  36.782  1.00  0.00      PROA  
ATOM   4526  NE  ARG P 321      37.618  41.315  35.862  1.00  0.00      PROA  
ATOM   4527  HE  ARG P 321      36.816  40.837  35.520  1.00  0.00      PROA  
ATOM   4528  CZ  ARG P 321      38.694  40.875  35.323  1.00  0.00      PROA  
ATOM   4529  NH1 ARG P 321      39.918  41.286  35.600  1.00  0.00      PROA  
ATOM   4530 HH11 ARG P 321      40.024  42.092  36.186  1.00  0.00      PROA  
ATOM   4531 HH12 ARG P 321      40.654  40.891  35.054  1.00  0.00      PROA  
ATOM   4532  NH2 ARG P 321      38.701  40.100  34.221  1.00  0.00      PROA  
ATOM   4533 HH21 ARG P 321      37.908  39.611  33.865  1.00  0.00      PROA  
ATOM   4534 HH22 ARG P 321      39.529  40.101  33.653  1.00  0.00      PROA  
ATOM   4535  C   ARG P 321      35.900  38.289  40.216  1.00  0.00      PROA  
ATOM   4536  O   ARG P 321      35.179  37.423  39.743  1.00  0.00      PROA  
ATOM   4537  N   TRP P 322      36.798  38.013  41.127  1.00  0.00      PROA  
ATOM   4538  HN  TRP P 322      37.478  38.656  41.465  1.00  0.00      PROA  
ATOM   4539  CA  TRP P 322      36.920  36.627  41.763  1.00  0.00      PROA  
ATOM   4540  HA  TRP P 322      37.086  35.932  40.952  1.00  0.00      PROA  
ATOM   4541  CB  TRP P 322      38.141  36.550  42.723  1.00  0.00      PROA  
ATOM   4542  HB1 TRP P 322      37.918  35.750  43.467  1.00  0.00      PROA  
ATOM   4543  HB2 TRP P 322      38.185  37.532  43.233  1.00  0.00      PROA  
ATOM   4544  CG  TRP P 322      39.440  36.270  42.129  1.00  0.00      PROA  
ATOM   4545  CD1 TRP P 322      40.542  37.052  42.270  1.00  0.00      PROA  
ATOM   4546  HD1 TRP P 322      40.489  38.092  42.548  1.00  0.00      PROA  
ATOM   4547  NE1 TRP P 322      41.592  36.416  41.612  1.00  0.00      PROA  
ATOM   4548  HE1 TRP P 322      42.463  36.812  41.442  1.00  0.00      PROA  
ATOM   4549  CE2 TRP P 322      41.170  35.225  41.083  1.00  0.00      PROA  
ATOM   4550  CD2 TRP P 322      39.798  35.099  41.396  1.00  0.00      PROA  
ATOM   4551  CE3 TRP P 322      39.194  33.875  41.032  1.00  0.00      PROA  
ATOM   4552  HE3 TRP P 322      38.126  33.786  41.140  1.00  0.00      PROA  
ATOM   4553  CZ3 TRP P 322      39.919  33.022  40.199  1.00  0.00      PROA  
ATOM   4554  HZ3 TRP P 322      39.447  32.170  39.731  1.00  0.00      PROA  
ATOM   4555  CZ2 TRP P 322      41.882  34.386  40.288  1.00  0.00      PROA  
ATOM   4556  HZ2 TRP P 322      42.916  34.494  40.032  1.00  0.00      PROA  
ATOM   4557  CH2 TRP P 322      41.275  33.207  39.986  1.00  0.00      PROA  
ATOM   4558  HH2 TRP P 322      41.814  32.452  39.425  1.00  0.00      PROA  
ATOM   4559  C   TRP P 322      35.679  36.106  42.489  1.00  0.00      PROA  
ATOM   4560  O   TRP P 322      35.266  34.973  42.259  1.00  0.00      PROA  
ATOM   4561  N   ALA P 323      35.068  36.917  43.328  1.00  0.00      PROA  
ATOM   4562  HN  ALA P 323      35.401  37.833  43.519  1.00  0.00      PROA  
ATOM   4563  CA  ALA P 323      33.821  36.686  44.010  1.00  0.00      PROA  
ATOM   4564  HA  ALA P 323      34.004  35.933  44.758  1.00  0.00      PROA  
ATOM   4565  CB  ALA P 323      33.347  37.817  44.898  1.00  0.00      PROA  
ATOM   4566  HB1 ALA P 323      33.134  38.718  44.297  1.00  0.00      PROA  
ATOM   4567  HB2 ALA P 323      34.215  38.085  45.527  1.00  0.00      PROA  
ATOM   4568  HB3 ALA P 323      32.451  37.537  45.498  1.00  0.00      PROA  
ATOM   4569  C   ALA P 323      32.610  36.256  43.164  1.00  0.00      PROA  
ATOM   4570  O   ALA P 323      32.071  35.162  43.276  1.00  0.00      PROA  
ATOM   4571  N   LEU P 324      32.206  37.088  42.174  1.00  0.00      PROA  
ATOM   4572  HN  LEU P 324      32.684  37.948  42.050  1.00  0.00      PROA  
ATOM   4573  CA  LEU P 324      31.310  36.664  41.141  1.00  0.00      PROA  
ATOM   4574  HA  LEU P 324      30.329  36.401  41.506  1.00  0.00      PROA  
ATOM   4575  CB  LEU P 324      31.070  37.908  40.147  1.00  0.00      PROA  
ATOM   4576  HB1 LEU P 324      30.367  37.715  39.309  1.00  0.00      PROA  
ATOM   4577  HB2 LEU P 324      32.071  38.285  39.833  1.00  0.00      PROA  
ATOM   4578  CG  LEU P 324      30.403  39.114  40.788  1.00  0.00      PROA  
ATOM   4579  HG  LEU P 324      31.148  39.579  41.471  1.00  0.00      PROA  
ATOM   4580  CD1 LEU P 324      30.313  40.175  39.718  1.00  0.00      PROA  
ATOM   4581 HD11 LEU P 324      29.850  41.071  40.191  1.00  0.00      PROA  
ATOM   4582 HD12 LEU P 324      29.550  39.896  38.965  1.00  0.00      PROA  
ATOM   4583 HD13 LEU P 324      31.392  40.283  39.449  1.00  0.00      PROA  
ATOM   4584  CD2 LEU P 324      29.066  38.820  41.602  1.00  0.00      PROA  
ATOM   4585 HD21 LEU P 324      28.377  38.248  40.938  1.00  0.00      PROA  
ATOM   4586 HD22 LEU P 324      28.455  39.715  41.828  1.00  0.00      PROA  
ATOM   4587 HD23 LEU P 324      29.307  38.237  42.510  1.00  0.00      PROA  
ATOM   4588  C   LEU P 324      31.749  35.474  40.430  1.00  0.00      PROA  
ATOM   4589  O   LEU P 324      30.971  34.580  40.043  1.00  0.00      PROA  
ATOM   4590  N   LEU P 325      33.037  35.376  40.083  1.00  0.00      PROA  
ATOM   4591  HN  LEU P 325      33.667  36.099  40.356  1.00  0.00      PROA  
ATOM   4592  CA  LEU P 325      33.593  34.134  39.317  1.00  0.00      PROA  
ATOM   4593  HA  LEU P 325      33.045  34.154  38.384  1.00  0.00      PROA  
ATOM   4594  CB  LEU P 325      35.067  34.317  38.870  1.00  0.00      PROA  
ATOM   4595  HB1 LEU P 325      35.660  34.257  39.805  1.00  0.00      PROA  
ATOM   4596  HB2 LEU P 325      35.046  35.302  38.365  1.00  0.00      PROA  
ATOM   4597  CG  LEU P 325      35.598  33.225  37.916  1.00  0.00      PROA  
ATOM   4598  HG  LEU P 325      35.537  32.254  38.455  1.00  0.00      PROA  
ATOM   4599  CD1 LEU P 325      34.852  33.111  36.582  1.00  0.00      PROA  
ATOM   4600 HD11 LEU P 325      34.903  34.032  35.962  1.00  0.00      PROA  
ATOM   4601 HD12 LEU P 325      33.779  32.934  36.838  1.00  0.00      PROA  
ATOM   4602 HD13 LEU P 325      35.215  32.345  35.850  1.00  0.00      PROA  
ATOM   4603  CD2 LEU P 325      37.091  33.526  37.502  1.00  0.00      PROA  
ATOM   4604 HD21 LEU P 325      37.756  33.418  38.378  1.00  0.00      PROA  
ATOM   4605 HD22 LEU P 325      37.136  34.598  37.212  1.00  0.00      PROA  
ATOM   4606 HD23 LEU P 325      37.363  32.871  36.642  1.00  0.00      PROA  
ATOM   4607  C   LEU P 325      33.377  32.772  39.976  1.00  0.00      PROA  
ATOM   4608  O   LEU P 325      32.909  31.793  39.384  1.00  0.00      PROA  
ATOM   4609  N   TYR P 326      33.572  32.761  41.302  1.00  0.00      PROA  
ATOM   4610  HN  TYR P 326      33.810  33.617  41.763  1.00  0.00      PROA  
ATOM   4611  CA  TYR P 326      33.259  31.599  42.086  1.00  0.00      PROA  
ATOM   4612  HA  TYR P 326      33.695  30.793  41.514  1.00  0.00      PROA  
ATOM   4613  CB  TYR P 326      33.909  31.476  43.513  1.00  0.00      PROA  
ATOM   4614  HB1 TYR P 326      33.608  30.596  44.115  1.00  0.00      PROA  
ATOM   4615  HB2 TYR P 326      33.821  32.429  44.076  1.00  0.00      PROA  
ATOM   4616  CG  TYR P 326      35.318  30.965  43.265  1.00  0.00      PROA  
ATOM   4617  CD1 TYR P 326      35.662  29.777  42.717  1.00  0.00      PROA  
ATOM   4618  HD1 TYR P 326      34.874  29.112  42.415  1.00  0.00      PROA  
ATOM   4619  CE1 TYR P 326      36.998  29.381  42.588  1.00  0.00      PROA  
ATOM   4620  HE1 TYR P 326      37.269  28.434  42.149  1.00  0.00      PROA  
ATOM   4621  CZ  TYR P 326      38.018  30.288  42.863  1.00  0.00      PROA  
ATOM   4622  OH  TYR P 326      39.311  29.828  42.558  1.00  0.00      PROA  
ATOM   4623  HH  TYR P 326      39.157  28.895  42.420  1.00  0.00      PROA  
ATOM   4624  CD2 TYR P 326      36.371  31.874  43.544  1.00  0.00      PROA  
ATOM   4625  HD2 TYR P 326      36.132  32.861  43.902  1.00  0.00      PROA  
ATOM   4626  CE2 TYR P 326      37.722  31.533  43.395  1.00  0.00      PROA  
ATOM   4627  HE2 TYR P 326      38.535  32.218  43.571  1.00  0.00      PROA  
ATOM   4628  C   TYR P 326      31.855  31.234  42.196  1.00  0.00      PROA  
ATOM   4629  O   TYR P 326      31.465  30.089  42.003  1.00  0.00      PROA  
ATOM   4630  N   MET P 327      30.920  32.194  42.352  1.00  0.00      PROA  
ATOM   4631  HN  MET P 327      31.216  33.146  42.311  1.00  0.00      PROA  
ATOM   4632  CA  MET P 327      29.467  31.957  42.418  1.00  0.00      PROA  
ATOM   4633  HA  MET P 327      29.197  31.225  43.165  1.00  0.00      PROA  
ATOM   4634  CB  MET P 327      28.709  33.115  43.011  1.00  0.00      PROA  
ATOM   4635  HB1 MET P 327      27.610  32.959  42.925  1.00  0.00      PROA  
ATOM   4636  HB2 MET P 327      28.890  33.935  42.296  1.00  0.00      PROA  
ATOM   4637  CG  MET P 327      28.984  33.484  44.460  1.00  0.00      PROA  
ATOM   4638  HG1 MET P 327      28.363  34.386  44.645  1.00  0.00      PROA  
ATOM   4639  HG2 MET P 327      30.052  33.800  44.530  1.00  0.00      PROA  
ATOM   4640  SD  MET P 327      28.371  32.276  45.570  1.00  0.00      PROA  
ATOM   4641  CE  MET P 327      30.080  31.652  45.806  1.00  0.00      PROA  
ATOM   4642  HE1 MET P 327      30.711  32.560  45.908  1.00  0.00      PROA  
ATOM   4643  HE2 MET P 327      30.484  31.165  44.884  1.00  0.00      PROA  
ATOM   4644  HE3 MET P 327      30.309  31.060  46.713  1.00  0.00      PROA  
ATOM   4645  C   MET P 327      28.872  31.452  41.156  1.00  0.00      PROA  
ATOM   4646  O   MET P 327      27.916  30.584  41.116  1.00  0.00      PROA  
ATOM   4647  N   ALA P 328      29.368  31.956  40.050  1.00  0.00      PROA  
ATOM   4648  HN  ALA P 328      30.131  32.604  40.097  1.00  0.00      PROA  
ATOM   4649  CA  ALA P 328      28.888  31.626  38.753  1.00  0.00      PROA  
ATOM   4650  HA  ALA P 328      27.823  31.783  38.673  1.00  0.00      PROA  
ATOM   4651  CB  ALA P 328      29.631  32.581  37.848  1.00  0.00      PROA  
ATOM   4652  HB1 ALA P 328      29.451  33.598  38.262  1.00  0.00      PROA  
ATOM   4653  HB2 ALA P 328      29.207  32.609  36.817  1.00  0.00      PROA  
ATOM   4654  HB3 ALA P 328      30.716  32.385  37.732  1.00  0.00      PROA  
ATOM   4655  C   ALA P 328      29.129  30.154  38.361  1.00  0.00      PROA  
ATOM   4656  O   ALA P 328      28.201  29.438  37.996  1.00  0.00      PROA  
ATOM   4657  N   LEU P 329      30.393  29.799  38.619  1.00  0.00      PROA  
ATOM   4658  HN  LEU P 329      31.057  30.502  38.857  1.00  0.00      PROA  
ATOM   4659  CA  LEU P 329      30.846  28.405  38.510  1.00  0.00      PROA  
ATOM   4660  HA  LEU P 329      30.437  28.022  37.594  1.00  0.00      PROA  
ATOM   4661  CB  LEU P 329      32.429  28.367  38.540  1.00  0.00      PROA  
ATOM   4662  HB1 LEU P 329      32.828  28.772  39.490  1.00  0.00      PROA  
ATOM   4663  HB2 LEU P 329      32.881  28.969  37.726  1.00  0.00      PROA  
ATOM   4664  CG  LEU P 329      33.067  26.976  38.277  1.00  0.00      PROA  
ATOM   4665  HG  LEU P 329      32.835  26.254  39.095  1.00  0.00      PROA  
ATOM   4666  CD1 LEU P 329      32.715  26.256  36.924  1.00  0.00      PROA  
ATOM   4667 HD11 LEU P 329      31.704  25.799  37.012  1.00  0.00      PROA  
ATOM   4668 HD12 LEU P 329      33.509  25.492  36.740  1.00  0.00      PROA  
ATOM   4669 HD13 LEU P 329      32.763  26.975  36.077  1.00  0.00      PROA  
ATOM   4670  CD2 LEU P 329      34.620  27.141  38.329  1.00  0.00      PROA  
ATOM   4671 HD21 LEU P 329      35.001  27.647  37.417  1.00  0.00      PROA  
ATOM   4672 HD22 LEU P 329      34.849  26.061  38.401  1.00  0.00      PROA  
ATOM   4673 HD23 LEU P 329      34.999  27.670  39.227  1.00  0.00      PROA  
ATOM   4674  C   LEU P 329      30.288  27.381  39.513  1.00  0.00      PROA  
ATOM   4675  O   LEU P 329      30.199  26.205  39.279  1.00  0.00      PROA  
ATOM   4676  N   TYR P 330      29.837  27.816  40.685  1.00  0.00      PROA  
ATOM   4677  HN  TYR P 330      29.769  28.782  40.926  1.00  0.00      PROA  
ATOM   4678  CA  TYR P 330      29.221  26.956  41.751  1.00  0.00      PROA  
ATOM   4679  HA  TYR P 330      29.240  25.920  41.434  1.00  0.00      PROA  
ATOM   4680  CB  TYR P 330      29.995  26.991  43.092  1.00  0.00      PROA  
ATOM   4681  HB1 TYR P 330      29.367  26.396  43.791  1.00  0.00      PROA  
ATOM   4682  HB2 TYR P 330      30.041  28.037  43.455  1.00  0.00      PROA  
ATOM   4683  CG  TYR P 330      31.368  26.324  43.180  1.00  0.00      PROA  
ATOM   4684  CD1 TYR P 330      32.503  26.740  42.426  1.00  0.00      PROA  
ATOM   4685  HD1 TYR P 330      32.302  27.579  41.783  1.00  0.00      PROA  
ATOM   4686  CE1 TYR P 330      33.751  26.118  42.415  1.00  0.00      PROA  
ATOM   4687  HE1 TYR P 330      34.570  26.472  41.809  1.00  0.00      PROA  
ATOM   4688  CZ  TYR P 330      33.809  24.929  43.197  1.00  0.00      PROA  
ATOM   4689  OH  TYR P 330      35.087  24.275  43.286  1.00  0.00      PROA  
ATOM   4690  HH  TYR P 330      35.767  24.752  42.808  1.00  0.00      PROA  
ATOM   4691  CD2 TYR P 330      31.519  25.142  43.929  1.00  0.00      PROA  
ATOM   4692  HD2 TYR P 330      30.638  24.625  44.271  1.00  0.00      PROA  
ATOM   4693  CE2 TYR P 330      32.778  24.506  43.993  1.00  0.00      PROA  
ATOM   4694  HE2 TYR P 330      32.864  23.602  44.586  1.00  0.00      PROA  
ATOM   4695  C   TYR P 330      27.771  27.280  41.977  1.00  0.00      PROA  
ATOM   4696  O   TYR P 330      27.376  28.241  42.624  1.00  0.00      PROA  
ATOM   4697  N   PRO P 331      26.844  26.386  41.525  1.00  0.00      PROA  
ATOM   4698  CD  PRO P 331      27.133  25.249  40.624  1.00  0.00      PROA  
ATOM   4699  HD1 PRO P 331      27.659  24.399  41.099  1.00  0.00      PROA  
ATOM   4700  HD2 PRO P 331      27.755  25.598  39.772  1.00  0.00      PROA  
ATOM   4701  CA  PRO P 331      25.424  26.793  41.454  1.00  0.00      PROA  
ATOM   4702  HA  PRO P 331      25.289  27.808  41.124  1.00  0.00      PROA  
ATOM   4703  CB  PRO P 331      24.758  25.894  40.366  1.00  0.00      PROA  
ATOM   4704  HB1 PRO P 331      24.802  26.436  39.386  1.00  0.00      PROA  
ATOM   4705  HB2 PRO P 331      23.676  25.703  40.543  1.00  0.00      PROA  
ATOM   4706  CG  PRO P 331      25.755  24.701  40.245  1.00  0.00      PROA  
ATOM   4707  HG1 PRO P 331      25.462  24.017  41.067  1.00  0.00      PROA  
ATOM   4708  HG2 PRO P 331      25.707  24.415  39.168  1.00  0.00      PROA  
ATOM   4709  C   PRO P 331      24.921  26.673  42.851  1.00  0.00      PROA  
ATOM   4710  O   PRO P 331      24.116  27.527  43.241  1.00  0.00      PROA  
ATOM   4711  N   GLU P 332      25.269  25.502  43.448  1.00  0.00      PROA  
ATOM   4712  HN  GLU P 332      25.935  24.842  43.118  1.00  0.00      PROA  
ATOM   4713  CA  GLU P 332      24.573  25.122  44.685  1.00  0.00      PROA  
ATOM   4714  HA  GLU P 332      23.511  25.259  44.524  1.00  0.00      PROA  
ATOM   4715  CB  GLU P 332      24.881  23.646  45.084  1.00  0.00      PROA  
ATOM   4716  HB1 GLU P 332      24.163  23.453  45.911  1.00  0.00      PROA  
ATOM   4717  HB2 GLU P 332      25.924  23.449  45.434  1.00  0.00      PROA  
ATOM   4718  CG  GLU P 332      24.381  22.592  44.008  1.00  0.00      PROA  
ATOM   4719  HG1 GLU P 332      24.973  22.608  43.069  1.00  0.00      PROA  
ATOM   4720  HG2 GLU P 332      23.322  22.758  43.699  1.00  0.00      PROA  
ATOM   4721  CD  GLU P 332      24.469  21.093  44.358  1.00  0.00      PROA  
ATOM   4722  OE1 GLU P 332      25.465  20.589  44.886  1.00  0.00      PROA  
ATOM   4723  OE2 GLU P 332      23.524  20.370  43.945  1.00  0.00      PROA  
ATOM   4724  C   GLU P 332      24.911  26.118  45.804  1.00  0.00      PROA  
ATOM   4725  O   GLU P 332      24.042  26.776  46.388  1.00  0.00      PROA  
ATOM   4726  N   ILE P 333      26.191  26.372  46.096  1.00  0.00      PROA  
ATOM   4727  HN  ILE P 333      26.858  25.804  45.625  1.00  0.00      PROA  
ATOM   4728  CA  ILE P 333      26.664  27.418  46.866  1.00  0.00      PROA  
ATOM   4729  HA  ILE P 333      26.400  27.202  47.894  1.00  0.00      PROA  
ATOM   4730  CB  ILE P 333      28.195  27.503  46.727  1.00  0.00      PROA  
ATOM   4731  HB  ILE P 333      28.532  27.692  45.679  1.00  0.00      PROA  
ATOM   4732  CG2 ILE P 333      28.671  28.693  47.613  1.00  0.00      PROA  
ATOM   4733 HG21 ILE P 333      29.734  28.791  47.313  1.00  0.00      PROA  
ATOM   4734 HG22 ILE P 333      28.406  28.534  48.681  1.00  0.00      PROA  
ATOM   4735 HG23 ILE P 333      28.328  29.689  47.252  1.00  0.00      PROA  
ATOM   4736  CG1 ILE P 333      28.809  26.211  47.202  1.00  0.00      PROA  
ATOM   4737 HG11 ILE P 333      28.417  25.492  46.456  1.00  0.00      PROA  
ATOM   4738 HG12 ILE P 333      28.287  26.015  48.167  1.00  0.00      PROA  
ATOM   4739  CD  ILE P 333      30.358  26.157  47.336  1.00  0.00      PROA  
ATOM   4740  HD1 ILE P 333      30.832  25.594  46.503  1.00  0.00      PROA  
ATOM   4741  HD2 ILE P 333      30.636  25.688  48.305  1.00  0.00      PROA  
ATOM   4742  HD3 ILE P 333      30.841  27.159  47.414  1.00  0.00      PROA  
ATOM   4743  C   ILE P 333      25.982  28.837  46.559  1.00  0.00      PROA  
ATOM   4744  O   ILE P 333      25.448  29.492  47.453  1.00  0.00      PROA  
ATOM   4745  N   GLN P 334      25.912  29.228  45.231  1.00  0.00      PROA  
ATOM   4746  HN  GLN P 334      26.316  28.773  44.439  1.00  0.00      PROA  
ATOM   4747  CA  GLN P 334      25.281  30.477  44.890  1.00  0.00      PROA  
ATOM   4748  HA  GLN P 334      25.821  31.128  45.569  1.00  0.00      PROA  
ATOM   4749  CB  GLN P 334      25.590  31.048  43.433  1.00  0.00      PROA  
ATOM   4750  HB1 GLN P 334      25.234  30.229  42.773  1.00  0.00      PROA  
ATOM   4751  HB2 GLN P 334      26.700  31.065  43.422  1.00  0.00      PROA  
ATOM   4752  CG  GLN P 334      24.881  32.371  43.015  1.00  0.00      PROA  
ATOM   4753  HG1 GLN P 334      24.957  33.141  43.807  1.00  0.00      PROA  
ATOM   4754  HG2 GLN P 334      23.811  32.144  42.862  1.00  0.00      PROA  
ATOM   4755  CD  GLN P 334      25.211  33.003  41.623  1.00  0.00      PROA  
ATOM   4756  OE1 GLN P 334      25.056  34.195  41.299  1.00  0.00      PROA  
ATOM   4757  NE2 GLN P 334      25.647  32.043  40.804  1.00  0.00      PROA  
ATOM   4758 HE21 GLN P 334      25.960  32.299  39.887  1.00  0.00      PROA  
ATOM   4759 HE22 GLN P 334      26.030  31.198  41.186  1.00  0.00      PROA  
ATOM   4760  C   GLN P 334      23.850  30.692  45.353  1.00  0.00      PROA  
ATOM   4761  O   GLN P 334      23.574  31.752  45.843  1.00  0.00      PROA  
ATOM   4762  N   GLU P 335      22.859  29.746  45.140  1.00  0.00      PROA  
ATOM   4763  HN  GLU P 335      22.887  28.992  44.500  1.00  0.00      PROA  
ATOM   4764  CA  GLU P 335      21.512  29.801  45.793  1.00  0.00      PROA  
ATOM   4765  HA  GLU P 335      20.983  30.687  45.472  1.00  0.00      PROA  
ATOM   4766  CB  GLU P 335      20.605  28.640  45.348  1.00  0.00      PROA  
ATOM   4767  HB1 GLU P 335      19.636  28.789  45.868  1.00  0.00      PROA  
ATOM   4768  HB2 GLU P 335      21.051  27.659  45.606  1.00  0.00      PROA  
ATOM   4769  CG  GLU P 335      20.215  28.648  43.917  1.00  0.00      PROA  
ATOM   4770  HG1 GLU P 335      21.128  28.877  43.325  1.00  0.00      PROA  
ATOM   4771  HG2 GLU P 335      19.501  29.474  43.710  1.00  0.00      PROA  
ATOM   4772  CD  GLU P 335      19.538  27.414  43.390  1.00  0.00      PROA  
ATOM   4773  OE1 GLU P 335      18.339  27.285  43.713  1.00  0.00      PROA  
ATOM   4774  OE2 GLU P 335      20.059  26.711  42.440  1.00  0.00      PROA  
ATOM   4775  C   GLU P 335      21.478  29.882  47.328  1.00  0.00      PROA  
ATOM   4776  O   GLU P 335      20.494  30.536  47.886  1.00  0.00      PROA  
ATOM   4777  N   LYS P 336      22.407  29.125  48.051  1.00  0.00      PROA  
ATOM   4778  HN  LYS P 336      22.998  28.451  47.616  1.00  0.00      PROA  
ATOM   4779  CA  LYS P 336      22.441  29.196  49.481  1.00  0.00      PROA  
ATOM   4780  HA  LYS P 336      21.485  29.008  49.960  1.00  0.00      PROA  
ATOM   4781  CB  LYS P 336      23.468  28.137  49.908  1.00  0.00      PROA  
ATOM   4782  HB1 LYS P 336      23.796  28.437  50.923  1.00  0.00      PROA  
ATOM   4783  HB2 LYS P 336      24.368  28.179  49.268  1.00  0.00      PROA  
ATOM   4784  CG  LYS P 336      22.993  26.725  49.827  1.00  0.00      PROA  
ATOM   4785  HG1 LYS P 336      22.632  26.513  48.795  1.00  0.00      PROA  
ATOM   4786  HG2 LYS P 336      22.079  26.706  50.454  1.00  0.00      PROA  
ATOM   4787  CD  LYS P 336      24.166  25.743  50.145  1.00  0.00      PROA  
ATOM   4788  HD1 LYS P 336      25.011  26.078  49.499  1.00  0.00      PROA  
ATOM   4789  HD2 LYS P 336      23.729  24.772  49.817  1.00  0.00      PROA  
ATOM   4790  CE  LYS P 336      24.596  25.769  51.644  1.00  0.00      PROA  
ATOM   4791  HE1 LYS P 336      23.714  25.526  52.280  1.00  0.00      PROA  
ATOM   4792  HE2 LYS P 336      25.060  26.746  51.913  1.00  0.00      PROA  
ATOM   4793  NZ  LYS P 336      25.536  24.648  51.980  1.00  0.00      PROA  
ATOM   4794  HZ1 LYS P 336      25.134  23.737  51.657  1.00  0.00      PROA  
ATOM   4795  HZ2 LYS P 336      25.742  24.576  52.994  1.00  0.00      PROA  
ATOM   4796  HZ3 LYS P 336      26.387  24.839  51.407  1.00  0.00      PROA  
ATOM   4797  C   LYS P 336      22.854  30.590  50.003  1.00  0.00      PROA  
ATOM   4798  O   LYS P 336      22.276  31.153  50.940  1.00  0.00      PROA  
ATOM   4799  N   VAL P 337      23.914  31.175  49.355  1.00  0.00      PROA  
ATOM   4800  HN  VAL P 337      24.244  30.677  48.564  1.00  0.00      PROA  
ATOM   4801  CA  VAL P 337      24.302  32.568  49.495  1.00  0.00      PROA  
ATOM   4802  HA  VAL P 337      24.533  32.820  50.528  1.00  0.00      PROA  
ATOM   4803  CB  VAL P 337      25.449  32.954  48.646  1.00  0.00      PROA  
ATOM   4804  HB  VAL P 337      25.351  32.678  47.574  1.00  0.00      PROA  
ATOM   4805  CG1 VAL P 337      25.755  34.466  48.701  1.00  0.00      PROA  
ATOM   4806 HG11 VAL P 337      25.930  34.835  49.735  1.00  0.00      PROA  
ATOM   4807 HG12 VAL P 337      25.013  35.112  48.178  1.00  0.00      PROA  
ATOM   4808 HG13 VAL P 337      26.741  34.694  48.252  1.00  0.00      PROA  
ATOM   4809  CG2 VAL P 337      26.673  32.145  49.172  1.00  0.00      PROA  
ATOM   4810 HG21 VAL P 337      27.573  32.487  48.625  1.00  0.00      PROA  
ATOM   4811 HG22 VAL P 337      26.581  31.057  48.967  1.00  0.00      PROA  
ATOM   4812 HG23 VAL P 337      26.833  32.241  50.267  1.00  0.00      PROA  
ATOM   4813  C   VAL P 337      23.085  33.484  49.313  1.00  0.00      PROA  
ATOM   4814  O   VAL P 337      22.774  34.324  50.134  1.00  0.00      PROA  
ATOM   4815  N   GLN P 338      22.331  33.264  48.295  1.00  0.00      PROA  
ATOM   4816  HN  GLN P 338      22.652  32.543  47.685  1.00  0.00      PROA  
ATOM   4817  CA  GLN P 338      21.167  34.079  47.915  1.00  0.00      PROA  
ATOM   4818  HA  GLN P 338      21.488  35.100  47.822  1.00  0.00      PROA  
ATOM   4819  CB  GLN P 338      20.709  33.657  46.505  1.00  0.00      PROA  
ATOM   4820  HB1 GLN P 338      19.735  34.170  46.419  1.00  0.00      PROA  
ATOM   4821  HB2 GLN P 338      20.543  32.573  46.322  1.00  0.00      PROA  
ATOM   4822  CG  GLN P 338      21.624  34.371  45.541  1.00  0.00      PROA  
ATOM   4823  HG1 GLN P 338      22.650  33.967  45.646  1.00  0.00      PROA  
ATOM   4824  HG2 GLN P 338      21.537  35.455  45.764  1.00  0.00      PROA  
ATOM   4825  CD  GLN P 338      21.113  34.015  44.216  1.00  0.00      PROA  
ATOM   4826  OE1 GLN P 338      20.404  32.995  44.026  1.00  0.00      PROA  
ATOM   4827  NE2 GLN P 338      21.444  34.763  43.158  1.00  0.00      PROA  
ATOM   4828 HE21 GLN P 338      21.178  34.395  42.263  1.00  0.00      PROA  
ATOM   4829 HE22 GLN P 338      21.791  35.691  43.293  1.00  0.00      PROA  
ATOM   4830  C   GLN P 338      20.015  34.113  48.944  1.00  0.00      PROA  
ATOM   4831  O   GLN P 338      19.586  35.182  49.431  1.00  0.00      PROA  
ATOM   4832  N   ALA P 339      19.655  32.946  49.435  1.00  0.00      PROA  
ATOM   4833  HN  ALA P 339      19.980  32.123  48.976  1.00  0.00      PROA  
ATOM   4834  CA  ALA P 339      18.812  32.745  50.542  1.00  0.00      PROA  
ATOM   4835  HA  ALA P 339      17.785  33.045  50.376  1.00  0.00      PROA  
ATOM   4836  CB  ALA P 339      18.674  31.201  50.687  1.00  0.00      PROA  
ATOM   4837  HB1 ALA P 339      19.714  30.799  50.645  1.00  0.00      PROA  
ATOM   4838  HB2 ALA P 339      18.206  30.792  49.768  1.00  0.00      PROA  
ATOM   4839  HB3 ALA P 339      18.184  30.767  51.588  1.00  0.00      PROA  
ATOM   4840  C   ALA P 339      19.161  33.367  51.912  1.00  0.00      PROA  
ATOM   4841  O   ALA P 339      18.258  33.867  52.556  1.00  0.00      PROA  
ATOM   4842  N   GLU P 340      20.422  33.496  52.316  1.00  0.00      PROA  
ATOM   4843  HN  GLU P 340      21.135  33.114  51.732  1.00  0.00      PROA  
ATOM   4844  CA  GLU P 340      20.885  34.084  53.546  1.00  0.00      PROA  
ATOM   4845  HA  GLU P 340      20.212  33.790  54.352  1.00  0.00      PROA  
ATOM   4846  CB  GLU P 340      22.330  33.580  53.974  1.00  0.00      PROA  
ATOM   4847  HB1 GLU P 340      23.076  33.791  53.179  1.00  0.00      PROA  
ATOM   4848  HB2 GLU P 340      22.304  32.468  54.068  1.00  0.00      PROA  
ATOM   4849  CG  GLU P 340      22.759  34.269  55.189  1.00  0.00      PROA  
ATOM   4850  HG1 GLU P 340      21.910  34.617  55.814  1.00  0.00      PROA  
ATOM   4851  HG2 GLU P 340      23.228  35.246  54.940  1.00  0.00      PROA  
ATOM   4852  CD  GLU P 340      23.834  33.536  55.929  1.00  0.00      PROA  
ATOM   4853  OE1 GLU P 340      23.484  32.598  56.728  1.00  0.00      PROA  
ATOM   4854  OE2 GLU P 340      25.015  33.936  55.724  1.00  0.00      PROA  
ATOM   4855  C   GLU P 340      20.714  35.591  53.377  1.00  0.00      PROA  
ATOM   4856  O   GLU P 340      20.320  36.293  54.280  1.00  0.00      PROA  
ATOM   4857  N   ILE P 341      20.951  36.128  52.212  1.00  0.00      PROA  
ATOM   4858  HN  ILE P 341      21.356  35.546  51.519  1.00  0.00      PROA  
ATOM   4859  CA  ILE P 341      20.676  37.521  51.884  1.00  0.00      PROA  
ATOM   4860  HA  ILE P 341      21.102  38.178  52.628  1.00  0.00      PROA  
ATOM   4861  CB  ILE P 341      21.407  37.917  50.613  1.00  0.00      PROA  
ATOM   4862  HB  ILE P 341      20.897  37.243  49.886  1.00  0.00      PROA  
ATOM   4863  CG2 ILE P 341      20.981  39.327  50.206  1.00  0.00      PROA  
ATOM   4864 HG21 ILE P 341      19.918  39.399  49.897  1.00  0.00      PROA  
ATOM   4865 HG22 ILE P 341      21.501  39.705  49.310  1.00  0.00      PROA  
ATOM   4866 HG23 ILE P 341      21.263  40.164  50.890  1.00  0.00      PROA  
ATOM   4867  CG1 ILE P 341      22.946  37.784  50.702  1.00  0.00      PROA  
ATOM   4868 HG11 ILE P 341      23.272  36.908  51.298  1.00  0.00      PROA  
ATOM   4869 HG12 ILE P 341      23.244  38.717  51.240  1.00  0.00      PROA  
ATOM   4870  CD  ILE P 341      23.474  37.621  49.285  1.00  0.00      PROA  
ATOM   4871  HD1 ILE P 341      23.235  38.481  48.630  1.00  0.00      PROA  
ATOM   4872  HD2 ILE P 341      23.208  36.659  48.805  1.00  0.00      PROA  
ATOM   4873  HD3 ILE P 341      24.592  37.642  49.332  1.00  0.00      PROA  
ATOM   4874  C   ILE P 341      19.293  37.928  51.976  1.00  0.00      PROA  
ATOM   4875  O   ILE P 341      19.023  38.986  52.513  1.00  0.00      PROA  
ATOM   4876  N   ASP P 342      18.379  37.149  51.274  1.00  0.00      PROA  
ATOM   4877  HN  ASP P 342      18.747  36.318  50.877  1.00  0.00      PROA  
ATOM   4878  CA  ASP P 342      16.968  37.313  51.339  1.00  0.00      PROA  
ATOM   4879  HA  ASP P 342      16.780  38.311  50.961  1.00  0.00      PROA  
ATOM   4880  CB  ASP P 342      16.269  36.259  50.364  1.00  0.00      PROA  
ATOM   4881  HB1 ASP P 342      16.469  35.309  50.910  1.00  0.00      PROA  
ATOM   4882  HB2 ASP P 342      16.711  36.192  49.340  1.00  0.00      PROA  
ATOM   4883  CG  ASP P 342      14.762  36.365  50.315  1.00  0.00      PROA  
ATOM   4884  OD1 ASP P 342      14.161  37.488  50.484  1.00  0.00      PROA  
ATOM   4885  OD2 ASP P 342      14.177  35.291  49.933  1.00  0.00      PROA  
ATOM   4886  C   ASP P 342      16.372  37.158  52.803  1.00  0.00      PROA  
ATOM   4887  O   ASP P 342      15.502  37.912  53.230  1.00  0.00      PROA  
ATOM   4888  N   ARG P 343      16.856  36.200  53.589  1.00  0.00      PROA  
ATOM   4889  HN  ARG P 343      17.542  35.547  53.266  1.00  0.00      PROA  
ATOM   4890  CA  ARG P 343      16.394  35.881  54.911  1.00  0.00      PROA  
ATOM   4891  HA  ARG P 343      15.334  36.093  54.918  1.00  0.00      PROA  
ATOM   4892  CB  ARG P 343      16.922  34.492  55.365  1.00  0.00      PROA  
ATOM   4893  HB1 ARG P 343      16.803  34.354  56.467  1.00  0.00      PROA  
ATOM   4894  HB2 ARG P 343      17.992  34.333  55.127  1.00  0.00      PROA  
ATOM   4895  CG  ARG P 343      16.124  33.273  54.822  1.00  0.00      PROA  
ATOM   4896  HG1 ARG P 343      16.124  32.515  55.630  1.00  0.00      PROA  
ATOM   4897  HG2 ARG P 343      16.567  32.815  53.916  1.00  0.00      PROA  
ATOM   4898  CD  ARG P 343      14.703  33.493  54.485  1.00  0.00      PROA  
ATOM   4899  HD1 ARG P 343      14.092  32.602  54.227  1.00  0.00      PROA  
ATOM   4900  HD2 ARG P 343      14.664  34.279  53.702  1.00  0.00      PROA  
ATOM   4901  NE  ARG P 343      14.212  34.051  55.818  1.00  0.00      PROA  
ATOM   4902  HE  ARG P 343      14.448  33.605  56.688  1.00  0.00      PROA  
ATOM   4903  CZ  ARG P 343      13.183  34.876  55.964  1.00  0.00      PROA  
ATOM   4904  NH1 ARG P 343      12.526  35.257  54.910  1.00  0.00      PROA  
ATOM   4905 HH11 ARG P 343      12.630  34.866  53.996  1.00  0.00      PROA  
ATOM   4906 HH12 ARG P 343      11.639  35.661  55.159  1.00  0.00      PROA  
ATOM   4907  NH2 ARG P 343      12.866  35.358  57.099  1.00  0.00      PROA  
ATOM   4908 HH21 ARG P 343      13.386  35.166  57.936  1.00  0.00      PROA  
ATOM   4909 HH22 ARG P 343      11.982  35.812  57.127  1.00  0.00      PROA  
ATOM   4910  C   ARG P 343      16.756  36.925  55.979  1.00  0.00      PROA  
ATOM   4911  O   ARG P 343      15.960  37.283  56.797  1.00  0.00      PROA  
ATOM   4912  N   VAL P 344      17.979  37.420  55.825  1.00  0.00      PROA  
ATOM   4913  HN  VAL P 344      18.543  36.984  55.119  1.00  0.00      PROA  
ATOM   4914  CA  VAL P 344      18.579  38.415  56.728  1.00  0.00      PROA  
ATOM   4915  HA  VAL P 344      18.195  38.239  57.721  1.00  0.00      PROA  
ATOM   4916  CB  VAL P 344      20.126  38.310  56.899  1.00  0.00      PROA  
ATOM   4917  HB  VAL P 344      20.640  38.357  55.917  1.00  0.00      PROA  
ATOM   4918  CG1 VAL P 344      20.753  39.352  57.909  1.00  0.00      PROA  
ATOM   4919 HG11 VAL P 344      21.796  39.635  57.651  1.00  0.00      PROA  
ATOM   4920 HG12 VAL P 344      20.742  38.858  58.915  1.00  0.00      PROA  
ATOM   4921 HG13 VAL P 344      20.175  40.277  58.103  1.00  0.00      PROA  
ATOM   4922  CG2 VAL P 344      20.229  36.892  57.505  1.00  0.00      PROA  
ATOM   4923 HG21 VAL P 344      19.714  36.091  56.943  1.00  0.00      PROA  
ATOM   4924 HG22 VAL P 344      19.807  36.880  58.532  1.00  0.00      PROA  
ATOM   4925 HG23 VAL P 344      21.301  36.620  57.622  1.00  0.00      PROA  
ATOM   4926  C   VAL P 344      18.169  39.820  56.278  1.00  0.00      PROA  
ATOM   4927  O   VAL P 344      17.225  40.399  56.862  1.00  0.00      PROA  
ATOM   4928  N   ILE P 345      18.755  40.383  55.239  1.00  0.00      PROA  
ATOM   4929  HN  ILE P 345      19.213  39.849  54.542  1.00  0.00      PROA  
ATOM   4930  CA  ILE P 345      18.656  41.832  54.921  1.00  0.00      PROA  
ATOM   4931  HA  ILE P 345      18.319  42.380  55.780  1.00  0.00      PROA  
ATOM   4932  CB  ILE P 345      20.022  42.470  54.577  1.00  0.00      PROA  
ATOM   4933  HB  ILE P 345      19.900  43.558  54.396  1.00  0.00      PROA  
ATOM   4934  CG2 ILE P 345      20.858  42.362  55.940  1.00  0.00      PROA  
ATOM   4935 HG21 ILE P 345      21.798  42.956  55.970  1.00  0.00      PROA  
ATOM   4936 HG22 ILE P 345      21.232  41.374  56.271  1.00  0.00      PROA  
ATOM   4937 HG23 ILE P 345      20.265  42.745  56.796  1.00  0.00      PROA  
ATOM   4938  CG1 ILE P 345      20.783  41.691  53.456  1.00  0.00      PROA  
ATOM   4939 HG11 ILE P 345      20.061  41.448  52.644  1.00  0.00      PROA  
ATOM   4940 HG12 ILE P 345      21.161  40.737  53.875  1.00  0.00      PROA  
ATOM   4941  CD  ILE P 345      21.959  42.538  52.959  1.00  0.00      PROA  
ATOM   4942  HD1 ILE P 345      21.755  43.616  53.086  1.00  0.00      PROA  
ATOM   4943  HD2 ILE P 345      22.144  42.263  51.893  1.00  0.00      PROA  
ATOM   4944  HD3 ILE P 345      22.909  42.324  53.504  1.00  0.00      PROA  
ATOM   4945  C   ILE P 345      17.618  42.218  53.865  1.00  0.00      PROA  
ATOM   4946  O   ILE P 345      17.215  43.337  53.696  1.00  0.00      PROA  
ATOM   4947  N   GLY P 346      17.024  41.094  53.291  1.00  0.00      PROA  
ATOM   4948  HN  GLY P 346      17.352  40.210  53.626  1.00  0.00      PROA  
ATOM   4949  CA  GLY P 346      16.366  41.071  52.013  1.00  0.00      PROA  
ATOM   4950  HA1 GLY P 346      15.946  40.086  51.876  1.00  0.00      PROA  
ATOM   4951  HA2 GLY P 346      17.096  41.286  51.260  1.00  0.00      PROA  
ATOM   4952  C   GLY P 346      15.217  42.112  51.735  1.00  0.00      PROA  
ATOM   4953  O   GLY P 346      15.155  42.777  50.706  1.00  0.00      PROA  
ATOM   4954  N   GLN P 347      14.317  42.328  52.683  1.00  0.00      PROA  
ATOM   4955  HN  GLN P 347      14.395  41.757  53.494  1.00  0.00      PROA  
ATOM   4956  CA  GLN P 347      13.176  43.251  52.458  1.00  0.00      PROA  
ATOM   4957  HA  GLN P 347      13.181  43.689  51.477  1.00  0.00      PROA  
ATOM   4958  CB  GLN P 347      11.789  42.561  52.575  1.00  0.00      PROA  
ATOM   4959  HB1 GLN P 347      11.079  43.411  52.619  1.00  0.00      PROA  
ATOM   4960  HB2 GLN P 347      11.674  41.864  53.434  1.00  0.00      PROA  
ATOM   4961  CG  GLN P 347      11.271  41.875  51.276  1.00  0.00      PROA  
ATOM   4962  HG1 GLN P 347      11.452  42.698  50.544  1.00  0.00      PROA  
ATOM   4963  HG2 GLN P 347      10.192  41.623  51.318  1.00  0.00      PROA  
ATOM   4964  CD  GLN P 347      12.141  40.738  50.623  1.00  0.00      PROA  
ATOM   4965  OE1 GLN P 347      12.638  40.953  49.515  1.00  0.00      PROA  
ATOM   4966  NE2 GLN P 347      12.410  39.669  51.402  1.00  0.00      PROA  
ATOM   4967 HE21 GLN P 347      11.978  39.725  52.300  1.00  0.00      PROA  
ATOM   4968 HE22 GLN P 347      12.940  38.879  51.088  1.00  0.00      PROA  
ATOM   4969  C   GLN P 347      13.290  44.350  53.470  1.00  0.00      PROA  
ATOM   4970  O   GLN P 347      12.334  45.106  53.700  1.00  0.00      PROA  
ATOM   4971  N   GLY P 348      14.401  44.352  54.203  1.00  0.00      PROA  
ATOM   4972  HN  GLY P 348      15.139  43.709  54.003  1.00  0.00      PROA  
ATOM   4973  CA  GLY P 348      14.711  45.215  55.321  1.00  0.00      PROA  
ATOM   4974  HA1 GLY P 348      15.303  44.637  56.022  1.00  0.00      PROA  
ATOM   4975  HA2 GLY P 348      13.812  45.612  55.750  1.00  0.00      PROA  
ATOM   4976  C   GLY P 348      15.587  46.320  54.933  1.00  0.00      PROA  
ATOM   4977  O   GLY P 348      15.673  46.713  53.769  1.00  0.00      PROA  
ATOM   4978  N   GLN P 349      16.278  46.993  55.858  1.00  0.00      PROA  
ATOM   4979  HN  GLN P 349      16.111  46.721  56.807  1.00  0.00      PROA  
ATOM   4980  CA  GLN P 349      17.202  48.030  55.649  1.00  0.00      PROA  
ATOM   4981  HA  GLN P 349      16.676  48.834  55.154  1.00  0.00      PROA  
ATOM   4982  CB  GLN P 349      17.714  48.575  57.040  1.00  0.00      PROA  
ATOM   4983  HB1 GLN P 349      18.494  49.333  56.830  1.00  0.00      PROA  
ATOM   4984  HB2 GLN P 349      18.048  47.763  57.718  1.00  0.00      PROA  
ATOM   4985  CG  GLN P 349      16.639  49.420  57.803  1.00  0.00      PROA  
ATOM   4986  HG1 GLN P 349      15.773  48.758  58.040  1.00  0.00      PROA  
ATOM   4987  HG2 GLN P 349      16.194  50.204  57.148  1.00  0.00      PROA  
ATOM   4988  CD  GLN P 349      17.212  49.952  59.100  1.00  0.00      PROA  
ATOM   4989  OE1 GLN P 349      17.928  49.229  59.821  1.00  0.00      PROA  
ATOM   4990  NE2 GLN P 349      16.954  51.239  59.469  1.00  0.00      PROA  
ATOM   4991 HE21 GLN P 349      17.448  51.434  60.316  1.00  0.00      PROA  
ATOM   4992 HE22 GLN P 349      16.314  51.875  59.046  1.00  0.00      PROA  
ATOM   4993  C   GLN P 349      18.293  47.766  54.661  1.00  0.00      PROA  
ATOM   4994  O   GLN P 349      18.844  46.676  54.407  1.00  0.00      PROA  
ATOM   4995  N   GLN P 350      18.706  48.788  53.934  1.00  0.00      PROA  
ATOM   4996  HN  GLN P 350      18.214  49.625  54.138  1.00  0.00      PROA  
ATOM   4997  CA  GLN P 350      19.837  48.867  52.946  1.00  0.00      PROA  
ATOM   4998  HA  GLN P 350      19.423  48.332  52.101  1.00  0.00      PROA  
ATOM   4999  CB  GLN P 350      20.046  50.405  52.638  1.00  0.00      PROA  
ATOM   5000  HB1 GLN P 350      21.105  50.437  52.302  1.00  0.00      PROA  
ATOM   5001  HB2 GLN P 350      19.929  51.109  53.501  1.00  0.00      PROA  
ATOM   5002  CG  GLN P 350      19.096  50.989  51.570  1.00  0.00      PROA  
ATOM   5003  HG1 GLN P 350      19.238  52.084  51.463  1.00  0.00      PROA  
ATOM   5004  HG2 GLN P 350      18.044  50.920  51.911  1.00  0.00      PROA  
ATOM   5005  CD  GLN P 350      19.436  50.383  50.264  1.00  0.00      PROA  
ATOM   5006  OE1 GLN P 350      18.860  49.317  49.994  1.00  0.00      PROA  
ATOM   5007  NE2 GLN P 350      20.223  50.942  49.410  1.00  0.00      PROA  
ATOM   5008 HE21 GLN P 350      20.475  50.479  48.558  1.00  0.00      PROA  
ATOM   5009 HE22 GLN P 350      20.387  51.925  49.445  1.00  0.00      PROA  
ATOM   5010  C   GLN P 350      21.158  48.192  53.387  1.00  0.00      PROA  
ATOM   5011  O   GLN P 350      21.645  48.388  54.482  1.00  0.00      PROA  
ATOM   5012  N   PRO P 351      21.736  47.286  52.572  1.00  0.00      PROA  
ATOM   5013  CD  PRO P 351      21.409  47.150  51.165  1.00  0.00      PROA  
ATOM   5014  HD1 PRO P 351      21.763  48.144  50.818  1.00  0.00      PROA  
ATOM   5015  HD2 PRO P 351      20.317  46.958  51.084  1.00  0.00      PROA  
ATOM   5016  CA  PRO P 351      22.815  46.361  52.929  1.00  0.00      PROA  
ATOM   5017  HA  PRO P 351      22.366  45.635  53.602  1.00  0.00      PROA  
ATOM   5018  CB  PRO P 351      23.304  45.770  51.578  1.00  0.00      PROA  
ATOM   5019  HB1 PRO P 351      23.547  44.696  51.739  1.00  0.00      PROA  
ATOM   5020  HB2 PRO P 351      24.187  46.294  51.161  1.00  0.00      PROA  
ATOM   5021  CG  PRO P 351      22.095  45.930  50.604  1.00  0.00      PROA  
ATOM   5022  HG1 PRO P 351      22.347  45.958  49.528  1.00  0.00      PROA  
ATOM   5023  HG2 PRO P 351      21.292  45.185  50.775  1.00  0.00      PROA  
ATOM   5024  C   PRO P 351      24.025  46.989  53.607  1.00  0.00      PROA  
ATOM   5025  O   PRO P 351      24.588  47.919  52.974  1.00  0.00      PROA  
ATOM   5026  N   SER P 352      24.365  46.684  54.911  1.00  0.00      PROA  
ATOM   5027  HN  SER P 352      23.896  45.867  55.262  1.00  0.00      PROA  
ATOM   5028  CA  SER P 352      25.390  47.341  55.691  1.00  0.00      PROA  
ATOM   5029  HA  SER P 352      25.902  48.131  55.163  1.00  0.00      PROA  
ATOM   5030  CB  SER P 352      24.775  47.970  56.907  1.00  0.00      PROA  
ATOM   5031  HB1 SER P 352      24.065  47.211  57.301  1.00  0.00      PROA  
ATOM   5032  HB2 SER P 352      24.158  48.836  56.574  1.00  0.00      PROA  
ATOM   5033  OG  SER P 352      25.756  48.362  57.919  1.00  0.00      PROA  
ATOM   5034  HG1 SER P 352      26.049  49.269  57.770  1.00  0.00      PROA  
ATOM   5035  C   SER P 352      26.404  46.277  56.099  1.00  0.00      PROA  
ATOM   5036  O   SER P 352      26.147  45.016  56.079  1.00  0.00      PROA  
ATOM   5037  N   THR P 353      27.636  46.613  56.579  1.00  0.00      PROA  
ATOM   5038  HN  THR P 353      27.856  47.586  56.545  1.00  0.00      PROA  
ATOM   5039  CA  THR P 353      28.538  45.621  57.200  1.00  0.00      PROA  
ATOM   5040  HA  THR P 353      28.458  44.747  56.571  1.00  0.00      PROA  
ATOM   5041  CB  THR P 353      29.954  45.966  57.198  1.00  0.00      PROA  
ATOM   5042  HB  THR P 353      30.487  45.125  57.698  1.00  0.00      PROA  
ATOM   5043  OG1 THR P 353      30.182  47.239  57.810  1.00  0.00      PROA  
ATOM   5044  HG1 THR P 353      29.736  47.809  57.178  1.00  0.00      PROA  
ATOM   5045  CG2 THR P 353      30.495  46.158  55.784  1.00  0.00      PROA  
ATOM   5046 HG21 THR P 353      31.350  46.866  55.785  1.00  0.00      PROA  
ATOM   5047 HG22 THR P 353      29.655  46.602  55.214  1.00  0.00      PROA  
ATOM   5048 HG23 THR P 353      30.754  45.196  55.306  1.00  0.00      PROA  
ATOM   5049  C   THR P 353      28.239  45.298  58.656  1.00  0.00      PROA  
ATOM   5050  O   THR P 353      28.873  44.400  59.235  1.00  0.00      PROA  
ATOM   5051  N   ALA P 354      27.249  45.931  59.241  1.00  0.00      PROA  
ATOM   5052  HN  ALA P 354      26.796  46.717  58.833  1.00  0.00      PROA  
ATOM   5053  CA  ALA P 354      26.546  45.566  60.434  1.00  0.00      PROA  
ATOM   5054  HA  ALA P 354      27.269  45.520  61.244  1.00  0.00      PROA  
ATOM   5055  CB  ALA P 354      25.549  46.671  60.751  1.00  0.00      PROA  
ATOM   5056  HB1 ALA P 354      24.740  46.671  59.994  1.00  0.00      PROA  
ATOM   5057  HB2 ALA P 354      26.007  47.695  60.740  1.00  0.00      PROA  
ATOM   5058  HB3 ALA P 354      25.063  46.667  61.746  1.00  0.00      PROA  
ATOM   5059  C   ALA P 354      25.874  44.182  60.419  1.00  0.00      PROA  
ATOM   5060  O   ALA P 354      25.912  43.333  61.308  1.00  0.00      PROA  
ATOM   5061  N   ALA P 355      25.305  43.858  59.203  1.00  0.00      PROA
[truncated: 299,686 more chars]
